# Supplementary material for: Transcriptomic Classification of Pituitary Neuroendocrine Tumors Causing Acromegaly
Source: Cells. 2022 Nov 30;11(23):3846. doi: 10.3390/cells11233846 (PMC9738119; doi:10.3390/cells11233846)
Supplement: Supplementary file 1 [file cells-11-03846-s001.zip]

Archive with 4 entries (4 files):
- Figure S1.pdf
- Figure S2.pdf
- Figure S3.pdf
- Supplementray Tables.xlsx
