# Supplementary material for: Transcriptomic Classification of Pituitary Neuroendocrine Tumors Causing Acromegaly
Source: Cells. 2022 Nov 30;11(23):3846. doi: 10.3390/cells11233846 (PMC9738119; doi:10.3390/cells11233846)
Supplement: Supplementary file 1 [file cells-11-03846-s001.zip › Supplementray Tables.xlsx]

## Sheet: Table S1
Table S1: Sequences of PCR primers
Primers for amplification GNAS hot-spot regions
gene name	forward	reverse
GNAS exon 8	CTTTGCTTTAGATTGGCAATTATTA	ACTTTGTCCACCTGGAACTTG
GNAS exon 9	CGACCCTGATCCCTAACAAC	CACCCCAGTCCCTCTGGA
Primers for qRT-PCR
gene name	forward	reverse
GH1	GCCTCTGACAGCAACGTCTA	CATCTTCCAGCCTCCCCATC
GHRHR	TTTCCACAGCGACGACACTGAC	AGGCAGTTCAGGTAGACGGCTT
GIPR	TGGCATTCTCCTGTCCAAGCTG	GTTCCTCTGTCACGGGAGCAAA
GHSR	AGAACCACAAGCAAACCGTG	ATATCGCCCTACGTGGAAGG
SSTR5	CTTCTTCGTGGTCATCCTCTCC	TTGCGGAGGCACAGAACCTTCT
DRD1	TGGTCTGTGCTGCCGTTATCAG	CAATCTCAGCCACTGCCTTCCA
NR5A1	CCAGACCTTCATCTCCATCGTG	TGGCGGTAGATGTGGTCGAACA
CCND2	GCGGAGAAGCTGTGCATTTA	CACTTCAACTTCCCCAGCAC
SEC23A	TACAGCAGCCACCTCCTTCCAA	CGCAAAGGTCTCTTTCCCTGTG
CDKN1B	TGGTGGACCCAAAGACTGAT	GAGTAGAAGAATCGTCGGTTG
PLEKHB2	GACCGATGAGACATCCGTGGTT	GCAGCGTAGACAACTTGAGTTCC
FAAH2	GTCAGCAAAGGGACATGATGGG	ACTGACAGACCCAGGCACCATT
MARVELD2	ATGAGGCAGCTCGGAGACATAG	CTTTGTCTGTCACCACTGGTGG
ZEB1	GGCATACACCTACTCAACTACGG	TGGGCGGTGTAGAATCAGAGTC
LAMB1	ACTGTCAGTTCTGCCGGTTT	GTCAGAGCCGTTACAGTGCT

## Sheet: Table S2
Table S2: Genes differentially expressed between particular transcriptomic subgroups of somatotroph PitNETs
Trannscriptomic group 1 vs group 2					Trannscriptomic group 1 vs group 3					Trannscriptomic group 2 vs group 3
	Gene	Fold Change	Adj. p-value			Gene	Fold Change	Adj. p-value			Gene	Fold Change	Adj. p-value
1	LAMB1	8.23208	4.3436e-31		1	SYTL4	5.86966	6.16544e-63		1	MARVELD2	8.66778	5.98209e-30
2	CHST3	23.0337	3.16719e-29		2	TSPAN6	6.28927	2.88957e-59		2	LRRC8C	0.215013	2.33873e-26
3	GSDME	9.36974	9.56964e-29		3	LRRC8C	0.138657	1.68273e-50		3	C1QTNF1	0.0601925	2.63098e-26
4	RASSF3	11.7998	2.7831e-27		4	FAAH2	4.95798	3.65247e-49		4	MKNK2	2.63636	8.82902e-26
5	CDYL2	22.8202	1.38045e-21		5	LAMB1	8.03086	8.98159e-45		5	KDF1	17.0018	9.31723e-26
6	TSPAN6	3.83485	1.38045e-21		6	PLPP3	0.0697302	8.98159e-45		6	PRRG2	18.3224	1.25407e-25
7	NPTX2	27.3293	1.66417e-21		7	C1QTNF1	0.035148	1.01848e-42		7	GSDME	0.161954	5.56108e-24
8	LMF2	0.360413	4.19218e-21		8	ADIPOR2	2.89197	9.14643e-39		8	TMEM259	2.42681	3.46386e-22
9	ZNF688	0.449902	7.18191e-20		9	SEC23A	0.335898	1.08674e-37		9	FAAH2	3.17897	3.46386e-22
10	GM2A	3.0783	1.44985e-19		10	ZNF480	2.19812	3.46828e-36		10	SYNE4	5.39519	3.60978e-22
11	STAR	11.5618	1.45313e-19		11	GRAMD1C	26.7961	8.82031e-36		11	FAM102A	2.6741	3.60978e-22
12	EDIL3	0.0155298	5.80288e-19		12	RASSF3	9.86037	1.94191e-34		12	SEC23A	0.409124	3.60978e-22
13	TOB2	0.332888	3.69656e-18		13	PITPNB	0.461101	4.89453e-34		13	LSR	4.92906	5.14078e-22
14	SYTL4	3.14204	4.47121e-18		14	MARVELD2	8.36632	1.08553e-33		14	PLXND1	0.126608	5.52559e-22
15	AP1B1	0.442052	1.16168e-17		15	IRAK4	2.32242	1.08553e-33		15	GRAMD1C	15.583	6.20115e-22
16	CCDC69	8.6144	3.55099e-17		16	CCP110	0.391638	2.00914e-33		16	DZIP1L	0.11819	8.53989e-22
17	ACO2	0.498676	3.55099e-17		17	SEMA3A	0.0178376	2.63051e-33		17	PRRT3	2.69742	3.68176e-21
18	PIGQ	0.435733	4.13436e-17		18	SV2C	0.00426215	4.38211e-33		18	HOOK2	6.8424	1.41576e-20
20	FBRS	0.438742	7.3086e-17		19	MORF4L1	0.382299	4.99657e-33		19	MYO5C	7.07582	4.14613e-20
19	BCAR1	0.386085	7.3086e-17		20	ZNF782	3.21672	5.28741e-33		20	EBF3	0.0218155	9.05203e-20
21	ETNK2	5.46978	8.32591e-17		21	PLP2	4.13903	5.33833e-33		21	GABBR1	0.249491	3.02892e-19
22	TCF25	0.496384	9.80083e-17		22	CEL	16.5105	7.38647e-33		22	TMC4	6.89093	3.02892e-19
23	PHAF1	0.469622	1.34079e-16		23	ETNK2	7.1268	8.72171e-33		23	CCND2	12.9177	4.79362e-19
24	CEL	10.8034	2.83094e-16		24	EDIL3	0.0112368	2.66622e-32		24	PTOV1	2.3363	6.56199e-19
25	GCOM1	21.2764	3.07914e-16		25	INSM1	0.304945	5.87963e-32		25	ARHGAP23	0.265162	7.09144e-19
26	GTF3C1	0.447014	5.28106e-16		26	GNMT	8.37013	2.75284e-31		26	IRAG1	0.102678	7.09144e-19
27	PLP2	3.28435	6.35223e-16		27	STAR	12.2117	2.71732e-30		27	ARHGEF10L	0.284706	7.11862e-19
28	PLXNB2	0.404848	1.01033e-15		28	IQCN	4.89804	3.97883e-30		28	ZEB1	0.488009	1.37109e-18
29	VASH2	10.5992	1.55858e-15		29	CCND2	19.8697	9.38803e-30		29	CLDN9	17.5611	2.64429e-18
30	ZNF275	2.81256	1.59811e-15		30	GJB7	48.1143	4.36628e-29		30	NCAPG2	0.360846	3.93817e-18
31	PALS2	11.519	2.06386e-15		31	RTCB	0.459201	8.60393e-29		31	AK4	0.382726	7.25989e-18
32	TOM1	0.421923	4.44843e-15		32	PLEKHB2	0.358371	2.57679e-28		32	SPINT2	2.64747	8.73852e-18
33	RASGRF1	69.5804	1.1466e-14		33	GRIK3	0.0071744	3.45258e-28		33	AJM1	2.92834	8.92462e-18
34	FBXL16	0.357636	2.02029e-14		34	SMAD6	0.114416	9.35818e-28		34	FNBP1L	8.08975	1.36734e-17
36	DGCR2	0.461172	2.57177e-14		35	CCDC120	2.38014	9.5058e-28		35	PRR15L	19.2426	1.53993e-17
35	ZNF598	0.404938	2.57177e-14		36	TP53I11	0.117356	1.517e-27		36	TMEM30B	19.6701	1.81782e-17
37	NLGN1	0.0599079	3.39728e-14		37	ZEB1	0.442281	1.9872e-27		37	F11R	3.9264	2.53898e-17
38	MRPS34	0.299033	5.94399e-14		38	ZNF677	3.5094	2.0324e-27		38	LDB3	0.0395781	3.70699e-17
39	MTM1	2.00262	9.8092e-14		39	RNASEH2C	4.17814	3.38705e-27		39	TMEM51	0.172008	4.54535e-17
40	ZNF124	3.27653	1.22757e-13		40	LETM2	3.90698	4.02595e-27		40	TMEM184B	2.27051	5.39742e-17
42	LETM2	3.1955	1.40599e-13		41	KDF1	15.0203	4.7624e-27		41	KMT2B	2.00357	6.44514e-17
41	FBXL19	0.454607	1.40599e-13		42	GM2A	2.96438	4.80469e-27		42	MPZL3	4.73615	1.61215e-16
43	ZFP92	4.54528	1.44941e-13		43	SRPX2	6.35608	7.081e-27		43	CDYL2	0.0900171	1.81539e-16
44	TMPO	2.22059	1.74056e-13		44	GPR160	6.52194	1.69061e-26		44	INSYN2A	0.066644	3.93688e-16
45	SMURF2	2.0504	1.75813e-13		45	GPR63	0.160065	3.05582e-26		45	PLEKHB2	0.440186	5.75744e-16
46	LDHD	0.17441	1.83782e-13		46	RCN2	0.277061	3.42188e-26		46	CDKN1B	4.16577	6.96138e-16
47	MAPK12	0.235349	2.11941e-13		47	C2orf15	3.3102	8.10485e-26		47	RABL6	2.41178	1.08132e-15
48	ALDOA	0.410106	2.17101e-13		48	SERF2	0.347664	1.42013e-25		48	SPINT1	19.1731	1.41005e-15
49	TRIM47	9.06638	2.19548e-13		49	MACROH2A1	2.37942	3.40715e-25		49	FLRT1	0.0648227	1.78892e-15
50	LAYN	11.9206	4.16059e-13		50	SLC45A3	28.1773	5.32159e-25		50	CMTM4	2.42089	1.95349e-15
51	CLEC16A	0.475525	5.05713e-13		51	PRDM8	0.0118793	5.32159e-25		51	C21orf58	3.77119	2.02006e-15
52	TMEM171	24.8474	5.17513e-13		52	PREX2	0.0670604	8.31474e-25		52	BTBD2	2.00598	2.02006e-15
53	DLL1	7.1947	5.17513e-13		53	MARCKS	0.324344	1.67592e-24		53	SIAH3	0.0724713	2.95183e-15
54	NME3	0.326084	6.70963e-13		54	CDKN1B	5.23599	2.30274e-24		54	PODN	0.0490708	8.51062e-15
55	THAP7	0.43045	8.37474e-13		55	OGFOD1	0.471466	5.17797e-24		55	NAT14	2.61185	1.26481e-14
56	CLIP2	2.47172	1.2914e-12		56	AP5B1	5.31094	6.68763e-24		56	MYO1D	4.11032	1.46725e-14
57	MLST8	0.480691	1.33561e-12		57	APOL2	0.272548	7.49123e-24		57	CCND1	5.87614	1.97229e-14
58	BCL7A	2.4061	1.74634e-12		58	RFX1	2.34531	8.51735e-24		58	MACROH2A1	2.00156	3.55918e-14
59	NR5A1	47.7553	3.51898e-12		59	NDRG4	0.228377	1.13199e-23		59	ZNF677	2.60816	4.77311e-14
60	NOL3	0.309641	4.33019e-12		60	SPRY2	0.195582	1.13199e-23		60	MARCKS	0.403259	5.05925e-14
61	ZNF704	5.83599	4.79562e-12		61	GBP2	0.0806826	2.40779e-23		61	PROS1	0.2461	5.27062e-14
62	SERF2	0.419281	4.97377e-12		62	BLOC1S6	0.377668	6.82566e-23		62	AP1G2	3.19017	6.60624e-14
63	POLR2C	0.481096	5.35464e-12		63	BAIAP2L1	6.11735	7.04292e-23		63	TMEM8B	2.19637	8.14293e-14
64	CIT	3.66375	6.15627e-12		64	TLE5	2.95309	8.99597e-23		64	IP6K3	0.0186017	8.16272e-14
65	LEO1	0.497297	6.31936e-12		65	SCAI	2.02152	1.14358e-22		65	RAB19	8.16942	1.04297e-13
66	ANKS6	2.51818	6.66011e-12		66	TERF2IP	0.394041	1.15643e-22		66	PGAP6	2.22049	1.63578e-13
67	SREBF1	0.171295	6.67613e-12		67	LRRC75A	3.26786	1.3818e-22		67	TMEM54	0.372146	1.65572e-13
69	ADIPOR2	2.01227	8.51459e-12		68	ZNF25	0.456173	1.56248e-22		68	RHBDL3	0.140538	2.13696e-13
68	RAB40C	0.386626	8.51459e-12		69	PLXND1	0.143118	1.92182e-22		69	RNF112	0.100277	2.32618e-13
70	METRN	0.245504	8.72393e-12		70	METTL27	9.06352	2.50674e-22		70	CHMP4C	15.6303	2.78065e-13
71	INSM1	0.423686	1.1678e-11		71	NCAPG2	0.349259	3.57952e-22		71	ANLN	0.0901541	2.91591e-13
72	C3orf14	2.28023	2.169e-11		72	OCLN	13.5582	6.72843e-22		72	MCM6	0.343504	3.00643e-13
73	PRDM8	0.0284481	2.62005e-11		73	ZNF285	3.01104	7.23968e-22		73	ADAMTS14	0.0224871	3.10232e-13
74	EPHA7	0.00877825	2.73128e-11		74	SLCO5A1	0.0377345	7.23968e-22		74	C2orf15	2.49166	3.40117e-13
75	SAMD14	5.19479	2.83564e-11		75	NUAK1	0.148749	1.54793e-21		75	FUT1	9.80754	3.47982e-13
76	POLR3H	0.48244	2.91478e-11		76	VEPH1	16.1097	2.42101e-21		76	CDH1	19.2236	7.18384e-13
77	INPP5J	0.239367	3.32262e-11		77	TTC39B	2.56704	3.45113e-21		77	PCDHB1	4.0204	9.2895e-13
78	GNMT	4.47801	3.58659e-11		78	ATP6V1E1	0.449662	4.05538e-21		78	SV2C	0.0288802	9.81249e-13
79	ATP2B3	18.6258	3.9595e-11		79	RAPGEFL1	4.45913	4.46091e-21		79	RFTN1	0.239583	1.23387e-12
80	ZDHHC8	0.39159	3.9595e-11		80	NSMCE1	0.425792	5.00175e-21		80	BRCA2	0.31488	1.34393e-12
81	ABCA12	0.0692637	3.97091e-11		81	BTBD1	0.445867	6.33656e-21		81	ARHGEF38	9.61043	1.42135e-12
82	CACNG5	46.9616	4.06831e-11		82	FRMD5	5.39561	7.07306e-21		82	BHLHE41	14.7843	1.91285e-12
83	SLC22A3	23.8287	4.09741e-11		83	ARFGAP3	0.421515	7.07306e-21		83	SF3A2	2.25745	1.97632e-12
84	ROGDI	0.343151	4.7463e-11		84	ZMYND12	0.465303	8.13472e-21		84	TP53I11	0.218077	2.17776e-12
85	APOL2	0.347375	4.82866e-11		85	TYSND1	2.55543	8.78372e-21		85	PLEKHO2	0.33653	2.66005e-12
86	C11orf1	0.432796	7.36578e-11		86	VOPP1	0.371231	9.82771e-21		86	SREBF1	4.88135	3.12893e-12
87	KIAA1549	3.03061	7.43693e-11		87	BCL7A	2.55232	1.12875e-20		87	CBFA2T3	0.136341	3.59297e-12
88	WNK3	2.98381	9.92074e-11		88	INSYN2A	0.0571156	1.3333e-20		88	VAT1L	0.0241417	4.81696e-12
89	RAPGEFL1	3.5846	1.0863e-10		89	NUDT21	0.456712	1.98261e-20		89	KCNH3	12.3296	4.81696e-12
90	GPR160	4.12003	1.36813e-10		90	LAYN	12.7927	2.80063e-20		90	CPNE2	0.313256	5.24725e-12
91	SPIN4	2.2194	1.36813e-10		91	SOCS1	0.148444	3.26338e-20		91	FHIP1A	3.99159	6.06626e-12
92	RAB26	0.21493	1.4328e-10		92	ARID5A	0.130814	3.26915e-20		92	TMEM143	2.6774	6.50519e-12
93	ZNF747	0.490543	1.64722e-10		93	VASH2	9.13648	3.64545e-20		93	MEX3B	0.22684	7.78825e-12
94	GJB7	15.6309	1.77489e-10		94	CLEC16A	0.463989	3.67079e-20		94	TMEM131L	3.78319	7.85493e-12
95	CERK	0.494068	1.95394e-10		95	MINDY2	0.382539	4.4099e-20		95	NUDT7	0.22016	8.10042e-12
96	C10orf67	2.98919	2.01241e-10		96	ZNF891	2.07743	6.13125e-20		96	PLPP3	0.236603	8.36186e-12
97	NDUFB10	0.494554	2.03763e-10		97	F11R	3.91252	9.25675e-20		97	TMEM184A	7.30397	8.54501e-12
98	NSMCE1	0.490114	2.05974e-10		98	SEPTIN6	0.367678	9.45237e-20		98	TIAM1	0.139526	9.82187e-12
99	PCSK2	114.278	3.23144e-10		99	NR5A1	58.4188	1.14699e-19		99	PREX1	0.236428	1.10279e-11
100	PIM3	0.398508	4.81132e-10		100	MRPL40	0.436192	1.20782e-19		100	C1orf216	0.420474	1.17147e-11
101	CADM2	0.0197605	5.63429e-10		101	TMEM171	24.8359	1.29882e-19		101	OCLN	7.4575	1.74985e-11
102	C7orf31	3.12863	6.27993e-10		102	GABARAPL2	0.445913	1.40035e-19		102	ECE1	0.225784	1.86466e-11
103	HCFC1R1	0.310653	6.98301e-10		103	CERK	0.447122	1.41792e-19		103	BNIP5	0.0867675	2.39998e-11
104	KLHL21	0.399206	7.68165e-10		104	BICDL1	2.8567	1.43878e-19		104	MPPED1	0.0110266	2.7254e-11
105	MRPL40	0.497684	8.87473e-10		105	DMD	0.101411	1.7719e-19		105	ILDR1	7.56386	3.01707e-11
106	SOCS1	0.207138	9.82428e-10		106	SMURF2	2.03846	1.93444e-19		106	MINDY2	0.467019	4.00385e-11
107	PRR14	0.473398	9.99822e-10		107	TRIL	8.35429	2.02582e-19		107	POLE4	0.275533	4.08914e-11
108	GPR63	0.266054	1.23152e-09		108	LDB3	0.0408332	2.12232e-19		108	SORCS3	0.19396	4.56627e-11
109	FUT9	0.0116679	1.37539e-09		109	PHF21B	0.419601	2.40457e-19		109	EPHA8	0.0586768	4.88902e-11
110	CD83	2.78165	1.46118e-09		110	NLGN1	0.0661375	2.53911e-19		110	GTF2IRD1	2.26778	4.91024e-11
111	TRIL	5.95909	1.49226e-09		111	TRIM47	8.7829	2.73823e-19		111	MBP	5.73203	6.06477e-11
112	DLC1	4.04599	1.59947e-09		112	XBP1	0.433428	2.8034e-19		112	DCAF12L2	0.174995	8.22166e-11
113	CARD11	14.2472	1.64837e-09		113	OSBP2	0.309105	2.82271e-19		113	ZHX3	2.12332	9.15179e-11
114	TERF2IP	0.486934	1.75466e-09		114	CIT	3.91814	3.17066e-19		114	TLE5	2.20507	9.30602e-11
115	TMEM129	0.391112	1.83496e-09		115	SHISA9	0.0456449	3.36745e-19		115	GALNT3	4.54749	9.44798e-11
116	PLEKHH2	10.2803	2.13983e-09		116	NCOA7	0.448041	3.82056e-19		116	SH3GLB2	2.18388	9.5259e-11
117	FAM234A	0.496741	2.23344e-09		117	CEP20	0.485889	4.82197e-19		117	IRF6	19.1516	1.03373e-10
118	ZNF443	2.04047	3.06146e-09		118	ABCA1	0.204218	5.30432e-19		118	CACNB1	0.361604	1.37521e-10
119	RAD51D	2.1013	3.27835e-09		119	AJM1	2.81013	6.1046e-19		119	GREB1L	0.227424	1.38262e-10
120	NUDT16L1	0.495093	3.56516e-09		120	TMPO	2.18117	6.54545e-19		120	ELFN2	0.0501253	1.4908e-10
121	NCS1	4.44012	3.62529e-09		121	VMAC	2.78434	7.40537e-19		121	SMARCD2	2.08018	1.58757e-10
122	UNC45A	0.470073	3.99182e-09		122	RLN2	6.23824	1.01203e-18		122	STMN1	0.414951	1.62536e-10
123	TDRD10	21.3445	5.60088e-09		123	DLL1	6.97382	1.02577e-18		123	RAPGEF4	4.7097	1.66159e-10
124	AMDHD1	3.22177	7.44261e-09		124	CCDC69	6.20731	1.59552e-18		124	WFDC1	0.0192161	1.74958e-10
125	SLC35G1	3.09408	7.45389e-09		125	ARHGEF10L	0.315419	1.69255e-18		125	GRIP2	0.259681	1.96155e-10
126	BAIAP3	0.367311	7.45389e-09		126	SERTM2	0.00583445	1.7812e-18		126	SEMA3C	0.0820005	1.96155e-10
127	RAB11FIP3	0.494187	7.62092e-09		127	GTF3C1	0.491151	2.34459e-18		127	PLXNB1	3.05797	2.4774e-10
128	GRIN3A	3.94205	7.67554e-09		128	EBF3	0.033206	2.34459e-18		128	WDR18	2.26558	2.53372e-10
129	SELENOS	0.356131	7.85804e-09		129	AVIL	2.43883	2.72487e-18		129	FAM83H	12.4967	2.58524e-10
130	DZIP1L	4.43363	8.94628e-09		130	CPNE6	0.188708	2.95321e-18		130	FCMR	0.17576	2.58524e-10
131	TMEM208	0.311494	1.02883e-08		131	GBP1	0.178407	3.09763e-18		131	KTI12	0.446347	2.59967e-10
132	SLC35D2	2.41725	1.09515e-08		132	CRKL	0.489823	3.51873e-18		132	CAMSAP3	7.91218	2.66354e-10
133	ZNF785	0.492314	1.13523e-08		133	B4GALNT3	3.65497	7.33082e-18		133	KCNN2	7.41149	2.86054e-10
134	GABRQ	0.0211868	1.18033e-08		134	WNK2	2.34887	7.3416e-18		134	DYNLT5	0.149031	3.31672e-10
136	BCR	0.435866	1.25021e-08		135	KCNH3	17.4502	7.3534e-18		135	CASP7	0.494438	3.3701e-10
135	KCNQ5	0.0309473	1.25021e-08		136	AGFG2	2.75607	8.12158e-18		136	PPP1R18	0.285349	4.06718e-10
138	PRLHR	27.555	1.38216e-08		137	SELENOM	0.37976	8.57716e-18		137	FAM166C	0.128361	4.22841e-10
137	SPP1	0.0284374	1.38216e-08		138	STK17A	2.63762	8.69606e-18		138	GBP1	0.258637	4.22841e-10
139	SHH	69.2551	1.38795e-08		139	MOB3B	0.0992916	9.3747e-18		139	SAMD14	0.251055	4.51297e-10
140	CLCNKA	39.7105	1.42215e-08		140	BOC	13.2494	1.0436e-17		140	QKI	0.409481	4.51297e-10
141	STUM	0.0795097	1.61121e-08		141	PODN	0.046407	1.12879e-17		141	MCFD2	0.480007	4.79344e-10
142	B3GNT9	0.342351	1.67484e-08		142	ATP6V0D1	0.486944	1.25509e-17		142	ATF5	0.212626	4.79344e-10
143	WDR24	0.484906	1.76621e-08		143	TMEM8B	2.28854	1.31872e-17		143	MFSD3	2.34654	4.79344e-10
144	DENND6B	0.460016	1.80963e-08		144	APOL4	0.0790397	1.35576e-17		144	ONECUT2	4.89896	4.94027e-10
145	NEK3	3.17067	1.94764e-08		145	AKAIN1	0.0769798	1.3848e-17		145	WNT4	0.187658	5.23418e-10
146	ELF4	3.17553	2.07418e-08		146	TMEM30B	15.9328	1.90775e-17		146	ABCA2	3.10224	5.77504e-10
147	RNASEH2C	2.56228	2.14196e-08		147	IFTAP	2.79764	2.95596e-17		147	HOMER1	8.7529	5.80422e-10
148	TNFRSF12A	0.178034	2.23949e-08		148	ADGRG2	0.0334252	3.02504e-17		148	DGKH	8.67747	6.08296e-10
149	ZNF782	2.00263	2.38121e-08		149	SYT10	0.0463188	4.47229e-17		149	LARGE2	9.31484	6.16165e-10
150	CD4	0.403634	2.42075e-08		150	RCE1	2.03627	4.59005e-17		150	RYR1	0.0609789	7.41381e-10
151	TRIM9	0.287352	2.43123e-08		151	RPGRIP1L	0.469399	6.18744e-17		151	FBLN2	0.0922505	9.4811e-10
152	IGF2	82.7667	2.43827e-08		152	CHMP4C	18.1241	6.29572e-17		152	NUAK1	0.258834	1.01828e-09
153	LANCL3	11.5399	2.60241e-08		153	MPND	3.39515	6.29572e-17		153	TAMALIN	0.114578	1.19535e-09
154	GFER	0.48179	2.61751e-08		154	CADM2	0.0144211	7.82398e-17		154	GLI4	2.07561	1.246e-09
155	ZNF169	3.59579	2.67357e-08		155	TSPAN33	7.18166	7.85841e-17		155	TNNC1	0.120575	1.25497e-09
156	LRRC75A	2.34247	2.75749e-08		156	MAML3	0.377534	8.97938e-17		156	NPR3	0.0579028	1.25497e-09
157	SEZ6L2	0.340443	2.83914e-08		157	CDIP1	0.369427	9.09552e-17		157	TRIM9	3.2924	1.25595e-09
158	PLCH2	0.09206	3.00238e-08		158	SOCS3	0.12145	9.65587e-17		158	VAMP7	0.456444	1.32261e-09
159	PARP4	2.52511	3.05235e-08		159	SEMA3C	0.051433	1.32172e-16		159	VWA7	2.81624	1.38836e-09
160	NAALADL2	0.396344	3.13013e-08		160	ACVR1C	13.1018	1.32744e-16		160	HPCA	0.211659	1.47686e-09
161	KDM7A	2.22429	3.53627e-08		161	PLXNB2	0.465901	1.43112e-16		161	SPPL2B	2.50125	1.48424e-09
162	ATP1A3	3.10543	3.6813e-08		162	BCL2L13	0.486812	1.44021e-16		162	ESRP1	30.0105	1.61051e-09
163	BLNK	0.169174	3.71031e-08		163	PSAT1	6.76798	1.51528e-16		163	TMEM125	11.5933	1.61113e-09
164	ITFG1	0.435004	4.23397e-08		164	RELL1	0.311809	1.51986e-16		164	ZNF285	2.16237	1.62331e-09
165	ADCYAP1R1	10.9585	4.92665e-08		165	BHLHE41	17.9305	1.8591e-16		165	ACTN1	0.291206	1.63916e-09
166	ZNF823	2.61834	5.18592e-08		166	ECE1	0.189097	1.88561e-16		166	MC1R	3.52317	1.67803e-09
167	AMOTL2	4.93075	5.26202e-08		167	IL1RAP	0.160213	1.92025e-16		167	TBATA	0.0309047	1.68304e-09
168	ZNF816	2.43711	5.96363e-08		168	PLCH2	0.0590152	1.92025e-16		168	IL1R1	0.140386	1.71576e-09
169	TTC9	2.90871	6.40763e-08		169	DCDC2	4.44341	1.97048e-16		169	SIDT2	2.22825	1.71614e-09
170	LRRN4CL	7.26797	6.51345e-08		170	KARS1	0.499509	2.02605e-16		170	PRXL2B	0.459996	1.96233e-09
171	OGFRL1	0.198363	6.51345e-08		171	CD55	0.228895	2.7223e-16		171	AMDHD1	0.340212	2.0663e-09
172	MSTN	0.0575207	7.03555e-08		172	LMF2	0.479938	2.94908e-16		172	CHST3	0.212637	2.11393e-09
173	CSPG5	4.0291	7.18907e-08		173	TOB2	0.427039	3.01896e-16		173	APBA1	2.00177	2.20564e-09
174	B3GALT1	11.1365	7.29876e-08		174	KCNMA1	0.36945	3.08645e-16		174	DOCK1	0.272737	2.25009e-09
175	TTLL9	4.25798	7.52707e-08		175	ZNF275	2.38169	3.17382e-16		175	C5AR1	2.7664	2.32521e-09
176	UPP1	2.80799	7.83029e-08		176	MARCHF11	0.0691789	3.23689e-16		176	ICOSLG	0.184204	2.37004e-09
178	FMNL2	2.50303	7.88801e-08		177	MPZL3	4.1872	3.32419e-16		177	BAIAP2L1	3.39049	2.50364e-09
177	IGDCC3	0.118961	7.88801e-08		178	NIT2	2.04663	3.73944e-16		178	MGAM	0.0363495	2.52258e-09
179	MYZAP	15.7516	8.04277e-08		179	PWWP3B	100.961	3.92618e-16		179	RAB26	3.50934	2.83442e-09
180	DHODH	0.455979	8.42287e-08		180	GRIN3A	4.64272	4.48812e-16		180	GRIK3	0.0555624	3.18638e-09
181	ZNF205	0.4636	9.20869e-08		181	PRXL2A	0.265588	4.87689e-16		181	SLC18A3	0.0160878	3.18877e-09
182	DCC	0.0719213	9.34832e-08		182	FNBP1L	6.36111	4.94004e-16		182	G0S2	0.196473	3.4529e-09
183	PABIR2	2.06856	1.00127e-07		183	PPIL1	0.448768	5.50126e-16		183	MAN2A2	2.05936	3.62662e-09
184	POLG2	2.01803	1.098e-07		184	PSMG1	0.474459	5.91256e-16		184	FAM89A	0.304527	3.62662e-09
185	TG	11.9752	1.10643e-07		185	RAB19	8.21107	6.54623e-16		185	PLA2G12A	3.47955	3.70428e-09
186	GIPR	15.4941	1.11006e-07		186	MACIR	4.17984	7.22745e-16		186	OXGR1	0.0808758	3.8007e-09
187	AP5B1	3.05589	1.11006e-07		187	CHML	8.95803	7.4056e-16		187	QPRT	0.118386	3.90369e-09
188	MAML3	0.456749	1.1137e-07		188	HOOK2	4.76732	7.85614e-16		188	INKA2	0.487997	4.13613e-09
189	PLA2G15	0.286559	1.11789e-07		189	RFTN1	0.225903	7.89713e-16		189	FAM71E1	2.60598	4.23492e-09
190	HHEX	4.53306	1.12273e-07		190	RAPGEF4	5.90556	7.9503e-16		190	SEPTIN6	0.489698	4.4509e-09
191	KLF8	4.20333	1.17704e-07		191	PRRG2	8.30747	8.06724e-16		191	NIN	4.74917	4.4509e-09
192	CNPY3	2.12957	1.18612e-07		192	ASIC2	0.0458151	8.25009e-16		192	CHML	5.82858	4.5159e-09
193	P2RX7	2.70103	1.20374e-07		193	MBP	7.07875	8.45334e-16		193	MAP7	3.16278	4.66294e-09
194	MARCHF1	0.29175	1.23228e-07		194	ARC	0.0406092	8.91438e-16		194	PODXL	0.387199	4.83645e-09
195	MGLL	0.310535	1.29197e-07		195	COX4I1	0.41214	9.3326e-16		195	AP1M2	26.7943	5.06632e-09
196	SREBF2	0.486218	1.30138e-07		196	IL6R	0.169158	9.3326e-16		196	STUM	9.99503	5.19168e-09
197	SRPX2	3.18289	1.38353e-07		197	IP6K3	0.0199942	1.18316e-15		197	RAB25	19.0119	5.19168e-09
198	STUB1	0.480376	1.43323e-07		198	KIAA1522	6.31816	1.18858e-15		198	SLCO2A1	0.306377	5.48969e-09
199	PAMR1	0.0572776	1.43874e-07		199	C2orf16	2.33445	1.22106e-15		199	ARAP3	0.293093	5.87823e-09
200	C7orf57	11.3864	1.50733e-07		200	MAN1C1	0.359979	1.25191e-15		200	RLN2	3.82304	5.87823e-09
201	ANKDD1A	2.19165	1.53785e-07		201	GABRB2	0.0399658	1.67197e-15		201	CCDC169	0.231696	5.91305e-09
202	ABCA3	0.488826	1.58852e-07		202	MEF2C	0.304025	1.9751e-15		202	TEAD3	0.245305	6.038e-09
203	SLC26A9	16.4179	1.8466e-07		203	SLC22A3	21.4234	2.18545e-15		203	SEPTIN1	2.04857	6.43102e-09
204	INPP4B	0.185107	1.89163e-07		204	C11orf80	2.43591	2.43669e-15		204	FHAD1	0.218623	6.58452e-09
205	TMSB15B	5.74116	1.92343e-07		205	CYB5R3	0.487531	3.81091e-15		205	TNS3	0.198786	6.94469e-09
206	PLA2G1B	14.9713	2.157e-07		206	CBFA2T3	0.126085	3.81091e-15		206	SH3RF1	2.32467	8.20469e-09
207	SEMA3A	0.108125	2.157e-07		207	QKI	0.361521	5.64663e-15		207	VWA5B2	4.44992	8.47488e-09
208	PDE6A	0.052923	2.16744e-07		208	GRAMD2B	0.394622	6.80471e-15		208	ANKRD33B	0.0623619	8.69402e-09
209	BRCA2	2.65522	2.23168e-07		209	TMEM45B	20.8024	7.60112e-15		209	PARP4	0.428314	8.72397e-09
210	GNAZ	0.398152	2.23865e-07		210	ACOT7	0.345009	1.02273e-14		210	SPTB	5.93579	8.77436e-09
211	MEF2C	0.375934	2.36454e-07		211	LDHD	0.220669	1.2417e-14		211	BAALC	0.415835	8.93697e-09
212	SEC24D	0.486565	2.38105e-07		212	SHKBP1	2.07499	1.40638e-14		212	ABCA7	2.74538	9.25189e-09
213	H2BC21	0.340789	2.42106e-07		213	B3GNT7	4.74158	1.551e-14		213	IGFBP2	0.0682555	9.82938e-09
214	H2BC4	0.446221	2.53115e-07		214	TAF13	0.367088	1.84746e-14		214	B4GALNT3	2.59676	1.12862e-08
215	LRRK1	2.70437	2.56862e-07		215	OXGR1	0.0464396	1.85853e-14		215	SLC29A2	3.50308	1.26711e-08
216	NDRG4	0.380284	2.59835e-07		216	ATP8B2	0.486066	2.0018e-14		216	CIB4	0.0580552	1.31833e-08
217	MAL	114.244	2.68464e-07		217	PSRC1	0.173195	2.28181e-14		217	MCF2L	2.96358	1.32795e-08
218	AMN	7.45073	2.70363e-07		218	ANKRD49	2.19878	2.30027e-14		218	GBP2	0.203502	1.33406e-08
219	MAP3K15	11.2636	2.75891e-07		219	JUP	0.197004	2.46838e-14		219	SMAD6	0.286889	1.34784e-08
220	PITPNM1	0.336528	2.75891e-07		220	MET	0.0957843	2.7026e-14		220	EXTL1	0.224744	1.57242e-08
221	MB	0.118161	2.93991e-07		221	RNF165	0.366571	2.79092e-14		221	LMCD1	0.360166	1.57242e-08
222	MAN1C1	0.437504	3.03142e-07		222	HFE	0.170051	3.19779e-14		222	MIDN	2.73241	1.60108e-08
223	BAZ1A	2.34778	3.0659e-07		223	ST14	10.693	3.26974e-14		223	PAK1	2.18198	1.60108e-08
224	WDR18	0.467426	3.24757e-07		224	PDE7B	0.195801	3.62813e-14		224	GPSM1	0.340589	1.7233e-08
225	GJD2	0.12198	3.29346e-07		225	KCNQ5	0.0247085	4.75501e-14		225	CCDC24	2.17849	1.78181e-08
226	GNRHR	4.37538	3.34986e-07		226	MGARP	8.43244	5.20253e-14		226	CD55	0.324977	1.8059e-08
227	ABCA1	0.315122	3.41019e-07		227	ANLN	0.101436	5.35704e-14		227	SLC6A1	0.162285	1.80723e-08
228	SMIM17	4.99444	3.53875e-07		228	C1orf122	0.428304	5.47603e-14		228	H2AW	15.607	2.04424e-08
229	H2AC21	0.369872	3.65155e-07		229	MYO5C	4.49765	5.67304e-14		229	ZFHX4	11.2688	2.05436e-08
230	DOK1	2.94423	3.9234e-07		230	SEMA3F	0.145821	6.12484e-14		230	CAPSL	12.3796	2.40936e-08
231	GAREM1	0.190675	3.95876e-07		231	PPP1R16B	0.192621	6.2307e-14		231	YIPF2	2.02769	2.41102e-08
232	SH2D4A	4.81742	4.16018e-07		232	NLRC5	4.16387	6.34378e-14		232	DMPK	2.21419	2.47609e-08
234	CDR2	0.469943	4.59892e-07		233	ADAL	0.47616	6.62198e-14		233	PLEC	2.23285	2.5932e-08
233	ARVCF	0.449459	4.59892e-07		234	VWA5B2	5.79617	7.81763e-14		234	DCDC2	3.0733	2.62437e-08
235	STAC	0.15381	4.65197e-07		235	SPINT1	13.1183	8.41005e-14		235	PLEKHB1	4.08738	2.6776e-08
236	CNKSR2	0.106107	5.02602e-07		236	ANTXR2	0.0741914	9.52375e-14		236	TMEM74	0.205073	2.68325e-08
237	DIAPH2	3.70746	5.24325e-07		237	SGSM1	0.196138	9.58761e-14		237	PBK	0.0844301	2.83134e-08
238	CCDC106	0.495421	5.54573e-07		238	ZNF117	2.5688	9.60983e-14		238	ZP1	9.03954	3.11701e-08
239	SWAP70	2.13671	5.91105e-07		239	PLA2G1B	21.8281	1.09145e-13		239	RNF175	0.166907	3.12991e-08
240	ZNF600	2.469	6.09243e-07		240	S100A6	0.156829	1.18919e-13		240	C1orf115	5.20639	3.13215e-08
241	SEPTIN1	0.49182	6.21049e-07		241	CHADL	0.220728	1.24756e-13		241	STXBP2	6.69167	3.51367e-08
243	MUC3A	133.014	6.24522e-07		242	PALS2	6.50553	1.26883e-13		242	TSPAN14	0.42537	3.54799e-08
242	RAB41	2.56176	6.24522e-07		243	UQCR10	0.460023	1.2689e-13		243	LRATD1	0.290862	3.66481e-08
244	CMIP	0.490053	6.26841e-07		244	EXOSC10	0.498606	1.34762e-13		244	NRXN2	0.0801768	3.8029e-08
245	TMTC2	0.142708	6.46381e-07		245	MAPKAPK2	0.450509	1.34762e-13		245	EPB41L4B	0.2723	4.07627e-08
246	OR2L2	6.66196	6.60632e-07		246	MAPK12	0.300339	1.4381e-13		246	VEPH1	5.98097	4.88215e-08
247	PLPP3	0.294714	6.61092e-07		247	KIAA1549	2.76737	1.67784e-13		247	BLM	0.171423	5.03174e-08
248	FBXL8	0.481783	6.63758e-07		248	LANCL3	13.3013	1.71506e-13		248	PRR36	2.73191	5.17959e-08
249	ATP6V0C	0.329516	6.66854e-07		249	FCMR	0.156932	1.77698e-13		249	RGS3	0.395907	5.37815e-08
250	TMEM179	0.496023	6.79698e-07		250	NR6A1	10.2406	1.95923e-13		250	CLDN18	0.162179	5.37815e-08
251	MAZ	0.470342	6.79826e-07		251	GALNT3	4.81584	2.03044e-13		251	C1orf87	0.0998443	5.7825e-08
252	ARL13A	2.41197	6.80012e-07		252	EFCC1	0.177442	2.10498e-13		252	ZNF524	2.4519	6.32462e-08
253	FAM53A	0.149536	7.10516e-07		253	SEZ6L2	0.320563	2.30022e-13		253	EOGT	0.393451	6.59808e-08
254	KIAA0513	0.442755	7.80528e-07		254	GTF2IRD1	2.30545	2.55938e-13		254	MAGI3	3.80075	6.96287e-08
255	NAT14	0.48719	8.2805e-07		255	BCL11A	26.0034	2.92313e-13		255	SSC5D	10.2295	7.59746e-08
256	ZNF215	6.61438	8.53498e-07		256	NCOA3	2.01289	2.96616e-13		256	NKX3-1	0.394341	8.04216e-08
257	HAGHL	0.302684	8.84559e-07		257	CRB1	0.073668	3.01817e-13		257	APOL6	0.359359	8.35936e-08
258	GAS7	9.24253	9.2457e-07		258	ZNF354C	6.24152	4.08507e-13		258	ST3GAL4	0.438278	8.80195e-08
259	SEZ6L	12.6922	9.26172e-07		259	FARP1	2.64377	4.35055e-13		259	KLB	0.0749005	8.96305e-08
260	NT5C1A	14.1198	9.2686e-07		260	PRR15	6.20863	4.38382e-13		260	FRMPD3	0.0715948	9.09446e-08
261	NUP62CL	3.06864	9.42741e-07		261	C9orf40	2.43057	4.55998e-13		261	SELE	0.133577	9.09446e-08
262	RBP7	6.1947	9.90722e-07		262	HAL	0.109261	4.71359e-13		262	MAP3K15	0.108801	9.87801e-08
263	KCNH6	6.09079	1.03371e-06		263	NFRKB	2.14115	5.09395e-13		263	YJU2	2.07408	1.05221e-07
264	OR2AG2	14.5481	1.05274e-06		264	ZNF66	2.53338	5.20696e-13		264	SPACA1	0.0503577	1.06169e-07
265	CSPG4	0.249618	1.08983e-06		265	LIG1	2.88122	5.56246e-13		265	BBOX1	8.23002	1.0647e-07
266	BOC	6.4306	1.21181e-06		266	MT1F	10.0725	5.92327e-13		266	KCNIP3	0.169595	1.0647e-07
267	KCNC4	2.30321	1.21181e-06		267	SIAH3	0.109602	6.50505e-13		267	CACNG5	0.0605568	1.1329e-07
268	ADAM32	2.9283	1.23097e-06		268	EID1	0.45011	6.50868e-13		268	B3GAT1	0.203163	1.14504e-07
269	ENKD1	0.438429	1.306e-06		269	GNAZ	0.361816	7.48019e-13		269	OPN3	6.8394	1.14504e-07
270	POLE4	2.95523	1.40078e-06		270	ZHX3	2.14434	7.50403e-13		270	RIN3	0.244017	1.18164e-07
271	STARD9	3.52486	1.41835e-06		271	TMEM150C	0.264756	7.67243e-13		271	DMD	0.22339	1.23814e-07
272	SLC22A17	0.450869	1.43462e-06		272	DGCR6L	0.499223	8.11967e-13		272	PSTPIP2	0.261974	1.23949e-07
273	LRRN4	4.93989	1.48917e-06		273	LPIN2	0.494472	8.94756e-13		273	SIPA1L2	0.362191	1.25098e-07
274	NDST3	0.0734041	1.55223e-06		274	APBA1	2.12678	9.69327e-13		274	RSKR	2.90658	1.33649e-07
275	EPHA3	0.0898982	1.58811e-06		275	SNAP47	0.428058	1.16139e-12		275	HMOX1	0.198063	1.36885e-07
276	CIAO3	0.487145	1.63057e-06		276	C11orf1	0.472994	1.17581e-12		276	EFCC1	0.254103	1.41927e-07
277	TLCD3B	0.341463	1.68341e-06		277	H2AC21	0.321426	1.22513e-12		277	MFSD12	2.04392	1.45172e-07
278	SLC52A1	8.46875	1.70682e-06		278	ATMIN	0.443644	1.23488e-12		278	CAMK1G	0.300444	1.49563e-07
279	RAP1GDS1	0.494179	1.81553e-06		279	KIAA1549L	36.8906	1.2367e-12		279	AMIGO2	0.104273	1.55687e-07
280	TCF24	4.75292	1.98384e-06		280	IDH2	0.330793	1.26954e-12		280	EMILIN1	0.151963	1.58524e-07
281	ADAMTS10	7.74703	2.10395e-06		281	ZNF138	2.19585	1.28147e-12		281	WIPF3	3.49263	1.64532e-07
282	DCAF12L2	4.34663	2.15951e-06		282	STXBP2	9.17932	1.29868e-12		282	KMT5C	2.09271	1.66431e-07
283	CHGB	0.29936	2.31778e-06		283	KCNN2	7.84126	1.38535e-12		283	BSPRY	10.0519	1.74189e-07
284	OSBP2	0.453982	2.35591e-06		284	SETD7	0.333916	1.4061e-12		284	APBA2	0.101545	1.74639e-07
285	GJA4	3.8884	2.38751e-06		285	HMOX1	0.139102	1.42915e-12		285	IL4R	0.193092	1.84268e-07
286	IQCN	2.32763	2.67023e-06		286	SMIM8	2.06391	1.5212e-12		286	EME2	2.51985	1.89366e-07
287	PCOLCE2	13.8934	2.986e-06		287	TNFAIP8L1	3.79249	1.58178e-12		287	CDC42BPG	12.3597	1.8973e-07
288	FBXO48	2.02633	3.00484e-06		288	AP1G2	2.76297	1.58178e-12		288	PIP4K2A	0.450749	1.90956e-07
289	DDX60L	0.384211	3.04708e-06		289	CLDN4	11.4417	1.60902e-12		289	SOX13	0.398184	2.04727e-07
290	MFSD3	0.477168	3.40242e-06		290	TMEM51	0.255269	1.68635e-12		290	CDKN2A	6.32591	2.21889e-07
292	KCNB1	3.65185	3.41746e-06		291	DAB1	0.1033	1.69201e-12		291	TNFRSF12A	3.92957	2.38603e-07
291	TBC1D24	0.461438	3.41746e-06		292	BRS3	10.1006	1.70904e-12		292	IGSF8	3.41989	2.40849e-07
293	TMEM220	2.1773	3.64492e-06		293	NEGR1	0.32923	1.75766e-12		293	MAL	0.0142633	2.41824e-07
294	OR2L5	8.08659	4.42291e-06		294	LSR	3.01405	1.75851e-12		294	BLCAP	2.61664	2.41824e-07
295	SULF1	0.179094	4.53944e-06		295	POLG2	2.09875	1.85884e-12		295	C20orf204	2.53024	2.47738e-07
296	SLC25A1	0.479653	4.83747e-06		296	NDOR1	2.09085	2.04992e-12		296	NRP1	0.304676	2.47738e-07
297	SHISAL2A	4.30297	4.94225e-06		297	FLRT1	0.109445	2.05369e-12		297	CRB3	13.3503	2.52085e-07
298	TNS3	4.35948	5.00294e-06		298	CLCNKA	38.1673	2.31229e-12		298	EPCAM	2.22835	2.53568e-07
299	OR2AK2	8.19948	5.08663e-06		299	GAD1	19.4763	2.54185e-12		299	CHADL	0.318651	2.58569e-07
300	ZNRF1	0.423798	5.23071e-06		300	PGBD4	0.483557	2.55914e-12		300	TNFRSF10B	0.359888	2.59757e-07
301	KCNA2	0.139264	5.3911e-06		301	FBLN2	0.0828157	2.5921e-12		301	PRAG1	0.185396	2.66505e-07
302	DRD1	0.0350921	5.41214e-06		302	SCD5	0.417224	2.63214e-12		302	SIRPA	0.319946	2.77132e-07
303	PYROXD2	2.99256	5.44213e-06		303	TMTC2	0.113144	2.68204e-12		303	METTL27	3.72612	2.91454e-07
304	OSTC	0.484582	5.45344e-06		304	PMP22	0.165698	3.05893e-12		304	PCDHB15	2.26722	2.918e-07
305	TMEM200C	0.265489	5.50196e-06		305	PMM1	0.490165	3.06105e-12		305	NEDD4	0.443268	2.93102e-07
306	CRIP2	0.406367	5.50907e-06		306	OPHN1	2.09322	3.15273e-12		306	KRBA1	2.44718	2.9984e-07
307	RHBDL3	4.15717	5.55244e-06		307	KTI12	0.443028	3.16904e-12		307	IRF8	0.298638	3.0806e-07
308	TCAF2	4.0911	5.61714e-06		308	TLCD5	0.413916	3.16904e-12		308	PITX1	3.48937	3.08341e-07
309	SLC1A5	2.92852	5.61714e-06		309	DESI1	0.485443	3.38568e-12		309	NOD1	0.37907	3.14509e-07
310	MTAP	2.20113	5.71981e-06		310	ATP6V1G2	0.273197	3.44085e-12		310	NPTX2	0.193619	3.20258e-07
311	CRYBG1	2.65758	5.78392e-06		311	MRPS25	2.34934	3.54773e-12		311	TMEM141	2.16313	3.22191e-07
312	PKD1L3	0.202184	5.80296e-06		312	FUT1	7.58838	3.64232e-12		312	KLHL17	3.16073	3.54041e-07
313	SERPINF1	0.147058	5.84184e-06		313	RNFT1	2.06098	3.95559e-12		313	LYNX1	0.43281	3.54041e-07
314	SPR	2.72666	5.88646e-06		314	METRN	0.310261	4.00817e-12		314	NLRP14	0.206013	3.73857e-07
315	MTMR8	2.08745	5.88646e-06		315	GRWD1	2.08011	4.03398e-12		315	ZNF774	2.42493	3.8146e-07
316	PLPPR5	0.0606012	6.14868e-06		316	INF2	0.235048	4.20096e-12		316	LDHB	0.476544	3.87106e-07
317	NALF2	2.99319	6.51957e-06		317	RAMP3	0.0661781	4.22985e-12		317	PFKFB2	2.7449	3.93568e-07
318	PARD6A	0.485775	6.63188e-06		318	FZD5	5.75368	4.28025e-12		318	NR5A2	0.235903	3.94827e-07
319	SPATA13	2.47535	6.70004e-06		319	REPS2	2.38417	4.28025e-12		319	SLC29A4	0.231734	3.9578e-07
320	CCDC177	8.69981	6.98531e-06		320	STAC2	0.0610991	4.38016e-12		320	LSS	2.02781	4.07783e-07
321	KIF11	2.15421	7.32579e-06		321	TMEM102	7.15936	4.5113e-12		321	SEMA5B	0.158159	4.12093e-07
322	SEC11A	0.488597	7.34616e-06		322	HSPA13	0.496703	4.56078e-12		322	E2F3	0.352248	4.18119e-07
323	G0S2	4.11795	7.441e-06		323	LRRK1	2.8892	5.35932e-12		323	PLXNA2	0.329862	4.32713e-07
324	ESYT3	2.63231	7.55085e-06		324	FKBP10	0.15214	5.42137e-12		324	SLC35G1	0.414449	4.43964e-07
325	FAM110C	2.86238	7.62002e-06		325	TAMALIN	0.106035	5.52956e-12		325	ACTG1	3.08268	4.44533e-07
326	HCN3	2.14363	7.76664e-06		326	ACSL3	0.423828	5.99658e-12		326	CSMD2	0.18114	4.49254e-07
327	KLF13	0.357928	7.76664e-06		327	LRATD1	0.246782	6.17371e-12		327	DENND2C	0.334924	4.75842e-07
328	EEPD1	4.0527	8.34821e-06		328	SLC24A4	0.0691099	6.26638e-12		328	PDLIM3	7.09252	4.91503e-07
329	SLCO5A1	0.141767	8.34821e-06		329	CHRNA2	0.0416859	6.29099e-12		329	PXDN	0.204288	5.28335e-07
330	MAPK11	0.238691	8.36336e-06		330	SRP14	0.49011	6.67216e-12		330	GOLT1A	2.95816	5.53401e-07
331	ANTKMT	0.425764	8.55975e-06		331	PLEKHB1	4.8347	6.9783e-12		331	CD163L1	0.294835	5.55801e-07
332	SLC20A1	2.01347	8.57455e-06		332	SYNE4	3.11191	7.04468e-12		332	PKDCC	0.293565	5.62605e-07
333	PKD1	0.457968	8.95795e-06		333	FOXE1	13.2001	7.16533e-12		333	TMEM238	5.26754	5.70865e-07
334	CYP39A1	0.293351	9.07243e-06		334	NEURL1	2.80852	7.33162e-12		334	TPK1	0.492348	6.06017e-07
335	FKBP1B	5.22192	9.38533e-06		335	DLG4	0.455402	8.47185e-12		335	KCNG3	0.171189	6.17569e-07
336	USP53	0.320883	9.45129e-06		336	B3GALT1	11.3608	8.65877e-12		336	TSPAN33	3.74835	6.44949e-07
337	GFUS	0.493678	9.97137e-06		337	IRF8	0.232069	8.67349e-12		337	REX1BD	2.54766	6.44949e-07
338	ZC3HAV1L	2.01638	9.97554e-06		338	SRM	0.319203	8.86265e-12		338	GALNT15	0.138551	6.45707e-07
339	ICAM2	3.39623	1.04085e-05		339	CDK17	2.14867	9.11526e-12		339	TPSG1	4.41025	6.71889e-07
340	CDH10	0.0177998	1.0738e-05		340	CPNE8	0.171981	9.21202e-12		340	CDC7	0.491167	6.83191e-07
341	CKB	0.272925	1.07435e-05		341	ATF5	0.212023	9.43861e-12		341	INPP5J	2.60267	7.15678e-07
342	GPR137B	2.77936	1.08137e-05		342	TES	4.95443	9.60026e-12		342	S100A6	0.252091	7.16998e-07
343	GABRB2	0.103051	1.08967e-05		343	KLB	0.0502461	1.01358e-11		343	GSG1L	0.0649413	7.62212e-07
344	FADS2	0.318356	1.14319e-05		344	CADM3	0.393947	1.0576e-11		344	ATF7IP2	0.261415	8.32538e-07
345	TRH	42.9926	1.16617e-05		345	ESYT3	3.17716	1.07388e-11		345	RELL1	0.459865	8.4296e-07
346	SPTSSB	8.57377	1.17332e-05		346	ABHD11	2.14717	1.07582e-11		346	SASH1	0.214613	8.78551e-07
347	LMCD1	2.49309	1.17332e-05		347	ADAM11	14.7033	1.08972e-11		347	CLDN15	2.13148	8.79204e-07
348	ATP10D	0.49977	1.3139e-05		348	SLC29A2	3.90024	1.13933e-11		348	MKX	8.23126	9.21047e-07
349	GOLGA7B	2.37206	1.35957e-05		349	TPSG1	6.18239	1.15924e-11		349	HUNK	0.203272	9.21047e-07
350	CHRNA2	0.0781869	1.368e-05		350	WNK3	2.54078	1.17543e-11		350	PITPNM3	3.57091	9.21047e-07
351	RNF150	0.411816	1.39427e-05		351	CHST3	4.89781	1.19447e-11		351	ST14	5.51671	1.00214e-06
352	BTN2A2	2.19938	1.40359e-05		352	PEX1	2.03634	1.27616e-11		352	SERPINF1	6.11324	1.00214e-06
353	PTPRR	0.105705	1.42754e-05		353	C6orf163	2.55827	1.30078e-11		353	CACNA1H	2.84523	1.05313e-06
354	SPIRE2	0.467305	1.49351e-05		354	PIM3	0.443339	1.32445e-11		354	CRTAC1	0.0954509	1.05313e-06
355	NDST4	0.0126305	1.50583e-05		355	TMC4	3.94105	1.37784e-11		355	SOWAHB	7.25589	1.06133e-06
356	GLIS1	23.714	1.52291e-05		356	ILDR1	6.66062	1.42432e-11		356	C5orf49	0.4437	1.0647e-06
357	FMO4	5.70602	1.55471e-05		357	P2RY1	0.149475	1.4668e-11		357	L1CAM	0.401887	1.0662e-06
358	SSTR3	15.5935	1.61618e-05		358	PRXL2B	0.451381	1.75831e-11		358	ADCYAP1R1	0.148287	1.07444e-06
359	ADCY1	0.258625	1.62543e-05		359	PABIR2	2.08196	1.76557e-11		359	ABCC6	0.275524	1.08204e-06
360	SRCIN1	2.62071	1.62823e-05		360	ACTN1	0.285096	1.9149e-11		360	NRM	0.37274	1.08271e-06
361	RNF112	4.9137	1.64993e-05		361	ETS1	0.326866	1.9387e-11		361	RBPMS2	0.239978	1.10817e-06
362	CLDN9	0.185022	1.64993e-05		362	DYNLT5	0.157515	2.17791e-11		362	KCNK3	0.237817	1.12464e-06
363	SERPINI1	0.327697	1.6805e-05		363	STAC	0.136627	2.23573e-11		363	SPATA17	0.441479	1.20367e-06
364	B3GLCT	0.280986	1.69359e-05		364	PPP1R18	0.293371	2.41383e-11		364	ABCB1	0.252549	1.22401e-06
365	TECTA	0.459392	1.77559e-05		365	PRAF2	0.492044	2.53579e-11		365	IL15RA	0.234992	1.24633e-06
366	FGD1	2.56633	1.85639e-05		366	PTPN6	2.79798	2.60611e-11		366	CDS1	3.58758	1.3278e-06
367	OR10A2	10.0219	1.89174e-05		367	GPR176	0.349019	2.66198e-11		367	ANKRD65	0.119822	1.41431e-06
368	CIAO2B	0.420666	1.89174e-05		368	DAB2	0.262929	2.72741e-11		368	ALPL	0.180163	1.49254e-06
369	WWC2	5.76481	1.90152e-05		369	ABCC1	0.493353	2.75664e-11		369	XRCC3	2.00506	1.5035e-06
370	A2ML1	4.91893	1.94657e-05		370	GPR158	0.415321	2.80826e-11		370	PLAAT1	0.22696	1.51846e-06
371	CYP11A1	21.6024	1.98188e-05		371	QDPR	0.372845	2.90171e-11		371	SHISA9	0.156126	1.52668e-06
372	PABPC1L2A	4.01201	2.02514e-05		372	ZDHHC8	0.462587	3.04425e-11		372	TAFA5	0.131395	1.74067e-06
373	PREX2	0.233181	2.02952e-05		373	PAX5	20.4277	3.07628e-11		373	CABYR	2.1844	1.74256e-06
374	EPHA4	0.211803	2.11111e-05		374	TUBGCP5	0.466375	3.27539e-11		374	DENND1C	4.976	1.80058e-06
375	PLXNA2	2.92426	2.14543e-05		375	PTX3	6.76247	3.28101e-11		375	CNNM1	0.362347	1.81343e-06
376	SAGE1	0.0198722	2.22549e-05		376	SOWAHA	12.8494	3.38055e-11		376	H2BC21	2.41761	1.90986e-06
377	HSF4	0.353456	2.25576e-05		377	CRYBG1	3.08049	3.48878e-11		377	ACTN2	0.0577482	1.95665e-06
378	ZCCHC18	3.19909	2.27864e-05		378	ETS2	0.370473	3.76024e-11		378	PKD1	2.08165	1.95848e-06
379	GREB1L	3.14053	2.27864e-05		379	KCNJ12	0.0641337	3.81981e-11		379	APOBEC3G	0.282663	2.03989e-06
380	RHOD	9.82281	2.29601e-05		380	SMIM17	5.27553	3.91105e-11		380	SEMA3A	0.164972	2.05383e-06
381	FCHSD1	2.45757	2.30701e-05		381	RAB25	20.9544	3.93896e-11		381	MEST	0.48739	2.10014e-06
382	SAT2	2.10638	2.30717e-05		382	ZNF124	2.36988	3.96972e-11		382	KCNH6	0.210844	2.13119e-06
383	EPB41L3	0.497902	2.32391e-05		383	SNX7	0.43306	4.24066e-11		383	SEMA3E	0.0369401	2.13973e-06
384	KIAA0895L	0.496566	2.35856e-05		384	LBH	0.257774	4.27203e-11		384	FADS2	2.94325	2.26892e-06
386	SORCS3	3.44295	2.36143e-05		385	FCHSD1	2.99112	4.55746e-11		385	ICA1	2.41802	2.34894e-06
385	NCAM2	0.0461575	2.36143e-05		386	SLC12A4	0.40179	4.58522e-11		386	P2RY1	0.231813	2.40348e-06
387	RGS8	4.4304	2.38011e-05		387	STS	0.39788	4.64935e-11		387	RPP25	0.28639	2.44265e-06
388	PTER	7.59986	2.42968e-05		388	LRCH4	2.00045	4.72268e-11		388	MACIR	2.55545	2.65076e-06
389	GADD45B	2.95206	2.55033e-05		389	HAS2	7.73824	4.92296e-11		389	PWWP3A	4.09444	2.68699e-06
390	CPNE6	0.353486	2.55033e-05		390	CAMK4	0.099949	4.95497e-11		390	KRTCAP3	3.08738	2.81613e-06
391	DGKB	0.0707531	2.55957e-05		391	OPN3	8.64277	5.0837e-11		391	TMEM38B	2.25033	2.82793e-06
392	STMN2	0.0374093	2.56457e-05		392	DENND1C	7.25575	5.0837e-11		392	IQCN	2.10431	3.00551e-06
393	EMILIN3	7.36624	2.6329e-05		393	MPPED1	0.0180899	5.14145e-11		393	ARHGEF16	6.4287	3.04754e-06
394	MYO1C	2.21954	2.67561e-05		394	SOX7	0.183791	5.49544e-11		394	ARHGAP22	0.255497	3.04754e-06
395	PICK1	0.459989	2.68994e-05		395	MFAP3L	0.266203	5.62903e-11		395	C1QL1	0.108741	3.08738e-06
396	LDLRAP1	0.453468	2.77203e-05		396	MYO1D	3.07323	5.827e-11		396	PRKX	0.233372	3.13201e-06
397	NPTX1	7.90178	2.7944e-05		397	TCAF2	4.94871	6.13387e-11		397	CSDC2	0.278847	3.14007e-06
398	ABCA8	7.58625	2.80423e-05		398	GIPC2	5.79805	6.17174e-11		398	CCDC183	2.05562	3.17569e-06
399	CIB4	10.3113	2.82722e-05		399	INPP5E	2.55039	6.17174e-11		399	EHHADH	2.55801	3.33293e-06
400	PSAT1	3.47705	2.83702e-05		400	DOK1	3.0004	6.59989e-11		400	LIG1	2.14697	3.39135e-06
401	PHF6	2.06119	2.86526e-05		401	NINJ1	0.481988	7.03894e-11		401	CYP46A1	2.04289	3.40133e-06
402	MVD	0.461617	2.89036e-05		402	NRP1	0.257425	7.03894e-11		402	ARHGAP4	0.37718	3.40876e-06
404	RIN3	3.61102	2.92205e-05		403	ANKRD65	0.0698839	7.0498e-11		403	DMTN	2.29241	3.41812e-06
403	TMEM143	0.494021	2.92205e-05		404	FANCE	0.419193	7.27224e-11		404	CDK6	3.02606	3.58231e-06
405	KCNJ9	0.120201	2.93865e-05		405	CDC25B	2.28988	7.99824e-11		405	C19orf71	2.48165	3.58939e-06
406	ZNF681	3.39411	3.50005e-05		406	CYBRD1	7.62135	8.34382e-11		406	IL1RAP	0.315067	3.64996e-06
407	LRCH2	2.02901	3.55508e-05		407	CNGB3	15.0697	8.95009e-11		407	CCDC78	2.54221	3.74224e-06
408	APOL4	0.204011	3.55956e-05		408	CRY1	0.486266	8.95009e-11		408	KCNJ12	0.120452	3.91703e-06
409	CADM3	0.484319	3.59681e-05		409	TMSB15B	5.6418	9.12023e-11		409	MGARP	4.33776	4.03297e-06
410	TMPRSS6	0.156897	3.82775e-05		410	PODXL	0.383881	9.96305e-11		410	PRPS2	0.283969	4.05985e-06
411	ZMAT4	0.17867	3.85718e-05		411	MRPS34	0.414415	1.00913e-10		411	GBGT1	0.217421	4.12675e-06
412	SLC66A3	2.56602	3.89443e-05		412	NOL3	0.402639	1.02261e-10		412	CABP7	0.171715	4.30387e-06
413	ANTXR2	0.158095	3.97229e-05		413	LDHB	0.425934	1.03167e-10		413	CDK8	2.8623	4.37801e-06
414	MARCHF11	0.177828	4.02367e-05		414	TDRD10	14.7982	1.0392e-10		414	SH3BP2	0.406755	4.4813e-06
415	IRAK2	3.50498	4.10802e-05		415	APOL6	0.327434	1.13555e-10		415	INPP5E	2.08317	4.49796e-06
416	FKBP10	0.237598	4.10802e-05		416	RPS6KA2	0.358116	1.23756e-10		416	MCAM	0.325103	4.59069e-06
417	PRPS2	3.60098	4.15309e-05		417	PLXNB1	2.8301	1.40082e-10		417	CPVL	0.243788	4.62987e-06
418	MYO1B	0.242671	4.16541e-05		418	GPR88	0.0290243	1.42503e-10		418	NLRC5	2.65867	4.67682e-06
419	SLC16A14	2.51798	4.1834e-05		419	CHSY1	0.489324	1.54325e-10		419	CATSPER3	2.61033	4.78835e-06
420	ARSD	2.56252	4.23713e-05		420	AGT	0.194977	1.58897e-10		420	ARC	0.132176	4.79702e-06
421	FRMD5	2.59182	4.32883e-05		421	PCOLCE2	17.3271	1.59767e-10		421	CNTNAP3	0.230555	4.82437e-06
422	C16orf86	0.333057	4.37618e-05		422	CDKL5	5.35862	1.77816e-10		422	CCN3	0.28263	4.92591e-06
423	ANGPTL7	0.340044	4.46472e-05		423	C8orf34	0.0976093	1.86824e-10		423	CNGB1	0.0247763	4.92591e-06
424	RAB29	2.36079	4.50075e-05		424	P3H4	0.418962	1.99177e-10		424	KCNQ4	0.160685	4.9287e-06
425	ZNF365	0.368597	4.56237e-05		425	PDGFRB	0.301722	2.06557e-10		425	ROPN1L	0.39341	5.01629e-06
426	NAA11	29.21	4.62532e-05		426	ZDHHC18	0.49383	2.09111e-10		426	SLC45A3	5.38004	5.06504e-06
427	RORC	0.198929	4.62841e-05		427	NRIP3	6.17845	2.2692e-10		427	SLC1A7	0.0880345	5.09147e-06
428	FITM1	5.93251	4.72621e-05		428	BSPRY	12.6483	2.32833e-10		428	ZNF578	2.71162	5.31812e-06
429	SHISA3	0.113197	4.92172e-05		429	PCDHB1	3.14561	2.40817e-10		429	PLAC8	0.296569	5.35214e-06
430	PABPC1L2B	4.47053	4.95543e-05		430	TMEM131L	3.12304	2.53054e-10		430	SEMA3F	0.272295	5.41213e-06
431	PAPSS2	2.60427	4.95543e-05		431	TMEM200C	0.23221	2.54517e-10		431	CDKL5	3.80005	5.42415e-06
432	FXYD5	7.11497	5.05359e-05		432	PPFIA4	0.199915	2.63174e-10		432		0.193177	5.45142e-06
433	SVIL	0.35825	5.06521e-05		433	KIRREL1	0.28386	2.87229e-10		433	MGAT5B	0.135515	5.5418e-06
434	SLC29A3	2.04223	5.12479e-05		434	SLC10A6	0.11008	3.12453e-10		434	LIF	0.155874	5.68886e-06
435	TLL1	0.101181	5.14781e-05		435	TIAM1	0.185835	3.14007e-10		435	NOX1	0.320096	5.76675e-06
436	PCDH15	0.0626083	5.19474e-05		436	ITFG1	0.464233	3.30438e-10		436	AMH	3.56782	6.07575e-06
438	PLIN3	3.53223	5.37801e-05		437	TSPAN14	0.411711	3.30983e-10		437	MT1F	5.08488	6.30563e-06
437	CTU2	0.496743	5.37801e-05		438	CCN3	0.209467	3.30983e-10		438	GAD1	8.53817	6.32795e-06
439	SLC9A9	3.54251	5.39307e-05		439	TTLL9	3.8651	3.33557e-10		439	PARVB	0.39956	6.45557e-06
440	NR6A1	5.16057	5.42931e-05		440	TMEM65	3.37263	3.33557e-10		440	SLC40A1	0.434571	6.60215e-06
441	C6orf163	2.05249	5.42931e-05		441	TLE2	9.53615	3.56765e-10		441	JPH1	8.37935	6.87234e-06
444	APBA2	7.70523	5.54875e-05		442	CYP39A1	0.253285	3.58168e-10		442	PGAP2	2.00315	6.87626e-06
443	OSGIN1	0.466221	5.54875e-05		443	FZD3	9.96297	3.70621e-10		443	OSBPL1A	3.17132	7.24248e-06
442	RAC3	0.298194	5.54875e-05		444	ADSS1	0.264832	3.83384e-10		444	CMTM2	3.08276	7.24248e-06
445	GOLGA6L7	3.9769	5.56857e-05		445	ZNF559-ZNF177	2.53067	3.85402e-10		445	DCAF12L1	0.0426584	7.44699e-06
446	PTPN13	0.463813	5.56857e-05		446	MVP	0.417067	3.85402e-10		446	IZUMO4	2.63866	7.44699e-06
447	CFAP54	3.05966	5.68587e-05		447	CPM	0.291117	3.85402e-10		447	DBP	2.39888	7.44724e-06
448	CHRNA7	5.61084	5.77943e-05		448	OSBPL6	5.47552	3.8834e-10		448	SPATA1	0.471756	7.48281e-06
449	SETD7	0.449009	5.80258e-05		449	C4orf50	0.174086	3.91363e-10		449	HMX1	0.097143	7.53902e-06
450	AKAIN1	0.209997	5.82417e-05		450	FAM83H	9.89704	4.51447e-10		450	SLC44A4	11.856	7.57806e-06
451	ASPDH	0.340374	6.07759e-05		451	TCN2	0.348253	4.85227e-10		451	ZNF229	2.1109	7.6092e-06
452	APOE	0.307659	6.0857e-05		452	CHRNA3	0.11082	4.93155e-10		452	ADGRB1	0.151073	7.6092e-06
453	EPHX4	4.6159	6.16009e-05		453	PALD1	0.2988	4.9819e-10		453	SHISA4	0.453391	7.67699e-06
454	JAG2	0.339576	6.43214e-05		454	CARTPT	244.947	4.99584e-10		454	PERP	5.55225	7.71164e-06
455	STS	0.488017	6.43392e-05		455	TECTA	0.410965	5.30989e-10		455	TM4SF18	0.367235	7.82919e-06
456	C21orf62	0.386989	6.44355e-05		456	LHFPL2	2.01138	5.51291e-10		456	BARD1	0.419144	7.85417e-06
457	ZNF888	3.23224	6.63857e-05		457	PCSK2	43.1288	5.73823e-10		457	DGKK	15.7228	8.07682e-06
458	ODC1	2.14254	6.75467e-05		458	HCFC1R1	0.383749	5.73823e-10		458	ZNF608	0.450232	8.15777e-06
459	PLIN2	4.31248	6.89191e-05		459	LMAN1	0.487684	6.01351e-10		459	EIF4EBP1	0.405591	8.26942e-06
460	MAP1A	0.499668	6.99604e-05		460	PROS1	0.342836	6.01908e-10		460	CLDN3	4.77632	8.39299e-06
461	CNTN4	0.316055	7.07087e-05		461	TLE4	0.134764	6.51e-10		461	CNGA1	2.63822	8.44008e-06
462	C8orf34	0.157115	7.11071e-05		462	IL4R	0.170944	6.80539e-10		462	ZNF559-ZNF177	2.08973	8.66477e-06
463	RASD1	0.156189	7.11071e-05		463	PRSS16	4.91135	7.05243e-10		463	H2AC8	5.30557	8.95004e-06
464	EPB41L1	2.28125	7.17252e-05		464	JAKMIP1	0.217701	7.1894e-10		464	SAXO1	0.433124	9.32703e-06
465	ARID5A	0.320148	7.24268e-05		465	WIPF3	3.80108	7.19549e-10		465	PTPN6	2.15319	9.34715e-06
466	TACC3	0.458286	7.25943e-05		466	LARGE2	7.7324	7.42263e-10		466	RASSF7	2.81219	9.39669e-06
467	ACSL1	0.397303	7.5189e-05		467	AP1M2	23.8418	7.64441e-10		467	HMCN2	0.12001	9.60254e-06
468	MOB3B	0.251068	7.70108e-05		468	C1orf21	0.495496	7.6471e-10		468	PWWP3B	16.9772	9.82198e-06
469	SPRY2	0.431317	7.73122e-05		469	FUT2	2.48373	7.65543e-10		469	CHRNA7	0.190986	1.01048e-05
470	SLC25A53	2.41722	7.84306e-05		470	RHOBTB3	4.97249	8.99176e-10		470	LIPJ	0.382232	1.0265e-05
471	PRRT2	0.286877	7.86494e-05		471	ZFP92	2.80323	8.99645e-10		471	ZNF354C	3.49869	1.0292e-05
472	GAB1	0.336712	8.02415e-05		472	SLC17A9	0.0949374	8.99645e-10		472	VEGFC	0.359231	1.0417e-05
473	CDK2	2.07916	8.08575e-05		473	ZFHX4	11.1803	9.419e-10		473	MAPK8IP1	2.05099	1.0425e-05
475	SLC45A3	5.23738	8.15848e-05		474	RHOD	13.3524	9.8105e-10		474	SLC6A16	0.105278	1.04588e-05
474	FCGR2A	0.347082	8.15848e-05		475	FAM135B	0.188774	1.00348e-09		475	ADGRG2	0.134978	1.04931e-05
476	SLC16A13	3.04898	8.56155e-05		476	CHRNB4	0.151893	1.07097e-09		476	HSH2D	7.83087	1.05789e-05
477	MUC15	0.073341	8.56857e-05		477	ZNF667	0.421043	1.11098e-09		477	GRID1	0.1977	1.0662e-05
478	SYT1	0.0479335	8.58661e-05		478	PHACTR2	0.427929	1.23792e-09		478	ZNF296	2.48087	1.07362e-05
479	SCUBE1	0.0636786	8.72752e-05		479	EXTL1	0.231313	1.26055e-09		479	TSSK6	2.06256	1.08729e-05
480	POF1B	4.81321	8.76682e-05		480	MMP2	0.0813051	1.27044e-09		480	FZD3	6.06815	1.08988e-05
481	SYT10	0.155273	8.76682e-05		481	DOCK1	0.298244	1.2965e-09		481	ARHGAP20	0.307676	1.09273e-05
482	KIAA1549L	12.962	9.06407e-05		482	IL6ST	0.471214	1.37039e-09		482	SRM	0.438895	1.11698e-05
483	DAB1	0.198674	9.37623e-05		483	PHYHIP	0.198126	1.39134e-09		483	ESRP2	2.39551	1.14675e-05
484	FBXO2	0.449074	9.38011e-05		484	ATP2B3	8.9008	1.39523e-09		484	AKR1E2	0.219614	1.15196e-05
485	ZNF300	2.41777	9.38123e-05		485	SH3RF3	0.180365	1.45026e-09		485	FASN	2.02258	1.17586e-05
486	CAMK4	0.172304	9.48975e-05		486	SPTB	5.55383	1.48124e-09		486	SHISAL1	0.167344	1.1906e-05
487	TRIM58	5.94955	9.75649e-05		487	SOWAHB	9.22044	1.50136e-09		487	TSPAN9	0.330869	1.19537e-05
488	EDA2R	2.33012	9.79655e-05		488	OSTC	0.466125	1.50253e-09		488	ZAP70	0.256804	1.20921e-05
489	RADX	2.01606	9.79655e-05		489	PRR36	2.76473	1.51705e-09		489	C20orf27	0.435119	1.21355e-05
490	PRCD	4.28926	9.92981e-05		490	CLU	0.236562	1.80941e-09		490	CLDN4	5.43755	1.27263e-05
491	RASD2	0.268974	0.000101722		491	RLN1	4.32481	2.07735e-09		491	BUB1	0.242941	1.27653e-05
492	TMPRSS7	6.68712	0.000102624		492	ZNF704	3.50837	2.15096e-09		492	TUBB2B	6.11722	1.28816e-05
493	FADS1	0.427625	0.000105696		493	ATP11C	3.67458	2.16568e-09		493	HLA-B	3.19793	1.29413e-05
494	TBX20	8.379	0.000105963		494	TBL1XR1	0.490751	2.1681e-09		494	METTL7A	2.43849	1.29413e-05
495	MRPS26	0.492663	0.000107153		495	ESRP1	22.1754	2.21975e-09		495	GRK5	0.316779	1.33751e-05
496	C10orf82	18.6695	0.000111168		496	SCD	0.296533	2.31965e-09		496	SH3PXD2B	0.332871	1.34781e-05
497	ANO7	3.80288	0.000115919		497	DLC1	3.0684	2.43919e-09		497	INF2	0.363308	1.35415e-05
498	KIAA1522	3.16084	0.000118005		498	MOXD1	0.0301492	2.46758e-09		498	CLU	0.312561	1.3618e-05
499	SLC22A18	2.75993	0.000118177		499	SLC40A1	0.371309	2.61752e-09		499	SNED1	0.343702	1.38508e-05
500	FEZ1	2.69341	0.000118177		500	SF3B5	0.495712	2.71834e-09		500	CCNO	5.06652	1.38899e-05
501	TMEM229B	0.353211	0.000118262		501	C1orf87	0.100036	2.71999e-09		501	PPP2R2C	0.416361	1.39218e-05
502	FXYD7	20.3526	0.00012191		502	SLC38A3	0.0546617	2.84419e-09		502	ELN	0.210359	1.3945e-05
503	MT3	6.95342	0.000123319		503	VKORC1	0.351682	2.8996e-09		503	PDE4B	0.225663	1.40923e-05
504	OR6A2	8.23188	0.000126283		504	TNK1	7.81247	2.95488e-09		504	G6PD	2.63822	1.42549e-05
505	SOCS3	0.284348	0.000126759		505	MMP17	0.115216	2.96083e-09		505	PRXL2A	0.448905	1.46732e-05
506	SHISA2	3.86446	0.000127431		506	ZNF600	2.35705	3.159e-09		506	CDCA2	0.246729	1.50346e-05
507	KITLG	4.39362	0.000128146		507	PTGS1	0.235938	3.1591e-09		507	XYLB	0.472807	1.54894e-05
508	EHD3	0.491306	0.000128379		508	HTR1B	25.7315	3.20939e-09		508	KLHL30	0.0616401	1.64242e-05
509	PAQR9	10.0397	0.000128848		509	TMEM125	9.11534	3.46494e-09		509	SPRY2	0.453453	1.66587e-05
510	RAI14	2.55547	0.00012999		510	SHISAL1	0.114546	3.53207e-09		510	DUSP5	0.144674	1.67081e-05
511	FSD2	0.342778	0.000131765		511	ADH1C	0.0762459	3.60093e-09		511	GNG8	0.0552708	1.70159e-05
512	ZNF273	2.00364	0.00013234		512	CLDN1	16.1278	3.76776e-09		512	ACVR1C	4.55103	1.71673e-05
513	CALHM2	2.20515	0.000134184		513	IL1R1	0.171347	4.00324e-09		513	ATP1A3	0.448946	1.71673e-05
514	CDCA8	2.20927	0.00013548		514	ANGPT1	0.157623	4.09745e-09		514	MLPH	0.0751817	1.72002e-05
515	BCL6	0.243608	0.000136355		515	TMEM208	0.374916	4.21189e-09		515	XCR1	0.196225	1.73375e-05
516	TNFRSF10B	2.41199	0.000138321		516	UBE2Q2	0.490174	4.5166e-09		516	RGS8	0.263288	1.74212e-05
517	FAM135B	0.263068	0.00013862		517	ZNF229	2.41142	4.60281e-09		517	MET	0.225417	1.74212e-05
518	AGT	0.285533	0.000138665		518	NAP1L5	0.456258	4.60281e-09		518	SLC6A11	0.129846	1.76237e-05
519	FCHO1	2.24324	0.000139989		519	SLC66A3	2.86522	4.76712e-09		519	STX3	2.02941	1.76995e-05
520	PHYHIP	0.271278	0.000144204		520	PAPSS2	2.95225	4.82955e-09		520	SMIM22	4.54063	1.80589e-05
521	RGS16	2.8157	0.000145202		521	ZNF100	2.17433	4.83286e-09		521	CUX2	0.0395772	1.80589e-05
522	PLEK2	5.52829	0.000151663		522	RASD2	0.212929	5.08186e-09		522	TES	3.10262	1.83154e-05
523	MOXD1	0.0582845	0.000152237		523	IER5L	0.278051	5.20555e-09		523	TNFAIP8L1	2.4867	1.83378e-05
524	FCGR3A	0.290352	0.000153061		524	BCL2	0.346914	5.24225e-09		524	ZNF157	2.2078	1.83378e-05
525	SCML2	2.11938	0.000153326		525	OGFRL1	0.244302	5.33932e-09		525	ZYG11A	0.249886	1.86942e-05
526	GABBR1	2.03612	0.000159232		526	SLC52A1	7.82911	5.49816e-09		526	NTS	0.0535019	1.89328e-05
527	ADGRF4	0.0397888	0.000165358		527	WEE1	4.77181	5.50571e-09		527	CEP128	2.0536	1.91318e-05
528	PDE3B	0.236148	0.000168539		528	RPH3A	0.0454456	5.50571e-09		528	KCNH5	9.03282	1.91957e-05
529	DPP6	4.43029	0.00017439		529	HS3ST2	0.104626	5.96043e-09		529	AMPH	2.06841	1.94236e-05
530	EFNA3	0.360573	0.000174464		530	CACNA2D2	0.475544	6.08855e-09		530	KLHL41	2.88983	1.96958e-05
531	C9orf24	2.60496	0.000174871		531	TMEM74	0.21974	6.14276e-09		531	GAMT	2.23565	1.97392e-05
532	KANK4	0.0759338	0.000179331		532	CACNA1H	3.09007	6.19747e-09		532	FAM124A	0.306158	1.97816e-05
533	LPAR1	0.192134	0.000179552		533	TSEN54	2.14709	6.42651e-09		533	SULT4A1	0.384567	1.97816e-05
534	OR2D2	11.5008	0.000181689		534	POLE	2.57216	6.57467e-09		534	DEPP1	0.272907	1.98342e-05
535	CACNB3	2.83377	0.000183726		535	NDST3	0.0798497	6.74199e-09		535	APCDD1	0.218544	2.00825e-05
536	CLDN18	4.24135	0.000189463		536	REX1BD	2.68767	6.83627e-09		536	RGS16	0.364075	2.04149e-05
537	MYCL	3.79771	0.000193303		537	GLIPR2	0.30461	6.88167e-09		537	H4C4	5.27148	2.08601e-05
538	SERTM2	0.0610879	0.00019493		538	FNDC9	2.95125	6.89846e-09		538	VCAN	0.177793	2.11612e-05
539	ACTA1	5.56378	0.000195675		539	NOXA1	3.41969	7.0962e-09		539	ARHGAP6	0.498508	2.13965e-05
540	PITPNM3	0.32477	0.000197235		540	MAP3K1	2.15487	7.1961e-09		540	FXYD5	0.164867	2.15708e-05
541	RPH3A	0.079543	0.000198729		541	APOBEC3G	0.247989	7.42642e-09		541	TNFRSF25	3.56431	2.18137e-05
542	ADRA2C	0.152012	0.000203612		542	CDH6	0.308543	7.54408e-09		542	SBK1	2.66078	2.29457e-05
543	GCAT	0.463429	0.000207829		543	PSD2	0.186179	7.54408e-09		543	OSMR	0.344324	2.30043e-05
544	TBX22	9.42487	0.000217949		544	PAPLN	0.144695	7.63127e-09		544	H2BU1	11.8995	2.31926e-05
545	HTR1B	13.5558	0.000219043		545	NPR3	0.0838114	7.81446e-09		545	CDR2L	0.177409	2.38367e-05
546	USP2	0.385717	0.000220082		546	SPOCK3	0.0182313	7.8678e-09		546	TMPRSS3	0.0623472	2.39011e-05
547	NLRP14	3.76084	0.000223556		547	EFNA5	0.43659	7.89806e-09		547	WWC2	0.21763	2.44056e-05
548	PTGFRN	2.5351	0.000231467		548	PKIB	0.284572	8.05579e-09		548	SHANK2	0.295216	2.45765e-05
549	LHFPL3	54.1469	0.000236174		549	ADAMTSL1	0.312595	8.17585e-09		549	GPER1	2.51637	2.47847e-05
550	TOX	0.109838	0.00023804		550	GALNT14	0.109353	8.34642e-09		550	ADGRV1	8.89319	2.56289e-05
551	DBNDD1	0.459728	0.00023849		551	SLC25A1	0.478644	8.65621e-09		551	GLIPR2	0.384558	2.56289e-05
552	MERTK	2.55069	0.000243065		552	DRD1	0.0338812	8.70099e-09		552	GCNT4	0.316033	2.58675e-05
553	NOD1	2.25342	0.000245181		553	KCNH7	0.053899	8.76169e-09		553	STAC2	0.155058	2.68787e-05
554	ACAP3	0.468803	0.00024548		554	CHDH	3.51407	8.88979e-09		554	TTC9	0.473657	2.74375e-05
555	CLGN	0.446809	0.00024548		555	SHISA3	0.08805	8.94826e-09		555	PHGDH	0.428722	2.79418e-05
556	TM6SF2	6.24435	0.000250079		556	IL2RA	0.170084	9.5383e-09		556	KLF5	4.00317	2.7946e-05
557	CFAP52	2.78355	0.000250079		557	TAFA5	0.109976	9.69991e-09		557	NIPAL1	2.46789	2.83088e-05
558	CALN1	15.4379	0.000251892		558	ADAM22	2.17847	9.8309e-09		558	ZNF239	0.446707	2.97638e-05
559	CD84	0.420069	0.000252998		559	IRAG1	0.248798	9.83982e-09		559	FRMPD1	11.0847	2.9976e-05
560	GSG1L	10.4986	0.000256438		560	SERTAD2	2.99425	1.02938e-08		560	HHIPL1	0.327153	3.009e-05
561	GPR176	0.473256	0.000258119		561	A2ML1	5.38719	1.05939e-08		561	ARSD	0.430012	3.01395e-05
562	CNGB3	7.23001	0.000258642		562	PLIN4	3.42161	1.06738e-08		562		3.46663	3.04271e-05
563	SELPLG	0.321427	0.000264306		563	NPTX2	5.29146	1.08675e-08		563	PLEKHG5	2.7404	3.04271e-05
564	DGKA	2.42111	0.000264825		564	HOMER1	6.35087	1.14148e-08		564	PAX5	8.41732	3.04337e-05
565	LRP4	4.93692	0.00026577		565	ZNF157	2.57633	1.14148e-08		565	GPT	2.46359	3.10228e-05
566	MLXIPL	7.41743	0.000271726		566	COL4A1	0.291275	1.1898e-08		566	LLGL2	4.72926	3.1325e-05
567	CEP295NL	2.61812	0.000276152		567	SEC11A	0.48426	1.20408e-08		567	VMO1	5.98941	3.16871e-05
568	OCA2	17.472	0.000277228		568	ERICH2	4.79899	1.224e-08		568	OR2AG2	0.121406	3.22177e-05
569	PSRC1	0.337287	0.000277228		569	TMPRSS7	8.83939	1.22767e-08		569	RLN1	3.12966	3.2639e-05
570	CCDC38	2.01852	0.000282517		570	GPRIN3	0.440703	1.23179e-08		570	F10	0.254709	3.44135e-05
571	FGF7	0.285865	0.000282517		571	BARD1	0.368548	1.26213e-08		571	MAPK13	2.78295	3.4495e-05
572	DMP1	0.0443473	0.000282694		572	KIAA0513	0.471052	1.26351e-08		572	PREX2	0.28759	3.4795e-05
573	GPR137C	3.66135	0.00028277		573	RDH5	2.58378	1.28395e-08		573	CORO2B	0.197639	3.48956e-05
574	CPLX1	3.48469	0.000284977		574	TBC1D1	0.377554	1.28944e-08		574	SOWAHA	6.01899	3.506e-05
575	EME2	0.470142	0.000287295		575	CLMN	2.12157	1.29732e-08		575	CD302	0.420006	3.51728e-05
576	ACHE	8.9853	0.0002916		576	SLC22A17	0.472104	1.38908e-08		576	GPR78	0.0515057	3.51813e-05
577	CCN2	0.281449	0.000296152		577	KIF17	0.313238	1.40424e-08		577	DPP6	0.239978	3.56115e-05
578	CCDC178	0.10414	0.000296283		578	FITM1	6.95429	1.41281e-08		578	NCMAP	4.02108	3.5613e-05
579	SCML1	2.17079	0.000301561		579	C2CD4A	0.247373	1.41425e-08		579	XKRX	3.89598	3.60577e-05
580	SHANK2	3.34166	0.000304015		580	CHCHD10	0.48657	1.48202e-08		580	RNF39	3.58192	3.60853e-05
581	ARHGAP24	0.411452	0.000307346		581	HACD4	2.14268	1.48434e-08		581	DAB2	0.394645	3.72048e-05
582	NKX3-1	2.08533	0.000308395		582	CLSTN2	0.289289	1.53151e-08		582	ADPRH	0.482869	3.72421e-05
583	ICOSLG	3.34466	0.000319464		583	HIP1R	3.12456	1.53881e-08		583	MRO	4.70376	3.81971e-05
584	TRPC3	0.30544	0.000322352		584	H4C8	0.390737	1.55e-08		584	CYP2J2	0.241777	3.84971e-05
585	HAS2	4.26068	0.000330645		585	KIF1C	2.05103	1.57422e-08		585	RASGRF1	0.12118	3.85801e-05
586	XYLT1	4.90866	0.000337823		586	UBE2L6	0.475646	1.57422e-08		586	C16orf82	0.126738	3.91349e-05
587	CYBB	0.452177	0.000353174		587	LEPR	0.125297	1.62185e-08		587	SEPTIN3	0.410899	4.00278e-05
588	REC8	0.435996	0.000353526		588	PDC	0.241449	1.62886e-08		588	GPR12	12.2899	4.03158e-05
589	ELMO3	0.444011	0.000361604		589	PREX1	0.328572	1.64274e-08		589	CLNK	9.46711	4.09967e-05
590	GIPC2	3.46609	0.000370347		590	C10orf67	2.20862	1.64904e-08		590	H1-2	4.06864	4.12861e-05
591	PDE7B	0.367588	0.00037485		591	PRR15L	6.43882	1.66839e-08		591	TRPC5	0.270673	4.25489e-05
592	NREP	0.282959	0.000376903		592	BEST3	0.07125	1.68461e-08		592	SH3RF3	0.275213	4.31139e-05
593	OR2AG1	7.85452	0.000379303		593	STK32A	0.205833	1.69877e-08		593	UBE2E2	3.15808	4.32788e-05
594	ITGAX	0.386067	0.00038106		594	PRTG	0.193543	1.8425e-08		594	EFHD2	0.471386	4.34182e-05
595	C12orf75	2.8646	0.000381406		595	ACADSB	0.484579	1.86267e-08		595	FBXO16	6.93991	4.36063e-05
596	MAFB	0.375159	0.000384698		596	ENOX1	0.220836	1.92284e-08		596	ZNF367	0.460713	4.4011e-05
597	GAMT	0.460166	0.000386104		597	REEP6	3.82511	1.939e-08		597	BATF3	0.295039	4.47432e-05
598	LRIG3	0.268727	0.000386104		598	WWC3	2.23933	1.939e-08		598		2.10759	4.50308e-05
599	TOGARAM2	3.31028	0.000391049		599		2.42711	2.01575e-08		599	C2CD2	0.36977	4.51707e-05
600	GRIN2A	0.0985838	0.000394543		600	KCTD15	0.313954	2.05521e-08		600	RAB29	0.469728	4.54543e-05
601	CYP2D6	0.457317	0.000396454		601	APOL1	0.136121	2.07695e-08		601	HMGB4	0.153292	4.54696e-05
602	KCNJ6	0.255569	0.000400165		602	SHC1	0.499754	2.08423e-08		602	STON1	0.300939	4.62915e-05
603	STX1B	3.13764	0.000403182		603	MCAM	0.288993	2.0914e-08		603	RECQL4	2.26477	4.63795e-05
604	PRR29	2.72927	0.000411452		604	CNTN4	0.279539	2.13628e-08		604	CHN2	0.283793	4.67947e-05
605	CA10	0.0583314	0.000415772		605	SPATA13	2.44823	2.14876e-08		605	SYTL1	3.49957	4.79219e-05
606	AJAP1	6.03724	0.000419147		606	PDE1C	0.102749	2.23283e-08		606	GHRHR	2.44167	4.79526e-05
607	ECE2	8.02526	0.000425623		607	ARNTL	2.06806	2.23433e-08		607	CDHR1	0.199199	4.80281e-05
608	KLRF1	7.64923	0.000429212		608	PPFIBP2	0.345576	2.24663e-08		608	KIFC2	3.12409	4.86635e-05
609	JUP	0.374499	0.000430665		609	PSTPIP1	0.203179	2.27378e-08		609	STX1B	0.320311	4.90914e-05
610	LGALS3BP	0.390618	0.000435492		610	SCML2	2.37405	2.36199e-08		610	PYROXD2	0.417572	4.93673e-05
611	COL19A1	0.107449	0.000439022		611	GCOM1	5.39964	2.4074e-08		611	MKI67	0.169555	4.99637e-05
612	ABCC8	0.36309	0.000447459		612	AFF3	0.419507	2.49773e-08		612	LMNTD2	4.57051	5.14426e-05
613	FOXE1	5.50914	0.000449236		613	MTTP	0.204551	2.56177e-08		613	NMUR2	0.0423312	5.28389e-05
614	KCNC1	0.47413	0.000457213		614	SULF1	0.189532	2.57612e-08		614	TNS1	0.429443	5.35436e-05
615	KCNK3	3.35499	0.000465475		615	ADH1A	0.0824325	2.72046e-08		615	SMIM3	0.3082	5.47399e-05
616	LRAT	12.1904	0.000467055		616	CADPS	2.20063	2.73267e-08		616	CHRNB4	0.248304	5.64642e-05
617	ACTC1	0.241723	0.000472716		617	JMJD4	0.495131	2.76607e-08		617	TBC1D4	3.61901	5.74013e-05
618	KIF21B	2.42521	0.000478931		618	IGFBPL1	0.33259	2.78465e-08		618	MAMDC4	2.2003	5.85554e-05
619	BRS3	4.40754	0.000480735		619	GAS2L3	3.27211	2.96012e-08		619	PIK3AP1	0.450882	5.93153e-05
620	KIT	5.75747	0.000483128		620	ZAP70	0.207482	2.96599e-08		620	PARP10	2.17449	5.94538e-05
621	FGD4	2.04467	0.000486374		621	ODC1	2.29853	2.96774e-08		621	WDR83	2.05072	5.96545e-05
622	SYTL2	2.95659	0.000492619		622	RET	0.131925	3.05849e-08		622	KIF17	0.400982	5.96593e-05
623	RNF175	3.77467	0.000496098		623	VAT1L	0.0623036	3.07612e-08		623	PAPPA	0.289533	6.05241e-05
624	NUDT11	2.3157	0.000497271		624	SPAG8	2.20793	3.1265e-08		624	PSTPIP1	0.281243	6.11978e-05
625	DIO2	0.164296	0.000497271		625	IGSF10	5.79405	3.16304e-08		625	DTL	0.28608	6.19881e-05
626	RET	0.19407	0.000500976		626	NADSYN1	2.04115	3.16304e-08		626	LEF1	0.282499	6.20644e-05
627	SMAD6	0.398817	0.000501241		627	GAREM1	0.233128	3.2035e-08		627	SLC10A4	5.58632	6.2176e-05
628	LINC00634	0.275758	0.000501442		628	CPPED1	0.449041	3.31053e-08		628	IDUA	2.16145	6.26968e-05
629	APOC1	0.241001	0.000512404		629	HSH2D	10.2333	3.35693e-08		629	CNKSR2	4.94328	6.69187e-05
630	ZNF69	2.22429	0.000513499		630	SLC47A1	0.145097	3.37768e-08		630	KCNT1	0.214426	6.85504e-05
631	F7	5.00279	0.000527808		631	ACAD8	2.15929	3.41862e-08		631	PPM1L	2.17157	6.857e-05
632	ETNPPL	13.0834	0.000537104		632	KCNA2	0.149238	3.44811e-08		632	GCSAML	0.0858213	6.85995e-05
633	VSTM2L	2.55265	0.000547045		633	ZNF300	2.65372	3.50576e-08		633	PDE4C	0.187484	6.93305e-05
634	TST	0.371974	0.000552413		634	CD163L1	0.294357	3.5245e-08		634	ADAMTS10	0.213015	7.04924e-05
635	MEX3B	2.4595	0.00056133		635	VARS1	0.475499	3.55601e-08		635	CYP4A11	0.101027	7.38063e-05
636	MTSS2	0.488624	0.000566819		636	C2CD2	0.300031	3.63994e-08		636	CPNE9	0.290836	7.521e-05
637	GRIK3	0.129123	0.000577127		637	ASPHD2	0.434989	3.81858e-08		637	SSX1	0.0143793	7.64077e-05
638	TEK	3.28004	0.000596303		638	RAG2	5.06127	3.83825e-08		638	SSTR3	0.106184	7.78296e-05
639	FHAD1	2.9123	0.000608928		639	FAM24B	0.306335	3.85926e-08		639	FER1L5	0.450542	7.78296e-05
640	EEF1A2	0.348195	0.000609127		640	FBP1	8.08549	4.03769e-08		640	FAM78B	0.233554	8.2448e-05
641	MAGEE2	2.3202	0.000611898		641	GINS3	0.426278	4.1759e-08		641	PIF1	0.145632	8.45084e-05
642	VWA7	0.497078	0.000618071		642	CLDN15	2.15436	4.22473e-08		642	TAGLN	2.39956	8.46813e-05
643	DGAT2	2.85619	0.00062825		643	VWA1	0.249854	4.50345e-08		643	FGD6	2.17983	8.54872e-05
644	SORBS1	0.375258	0.00062825		644	THY1	0.194527	4.57764e-08		644	LPAR1	4.51332	8.78522e-05
645	GAL3ST3	0.250894	0.000652274		645	FGFR1	4.25793	4.74237e-08		645	ACTG2	0.0680772	8.9772e-05
646	KCNG3	4.13051	0.000655546		646	PCDH7	0.0344168	4.74297e-08		646	PKP2	5.1472	9.22412e-05
647	GFRA3	0.0945879	0.000661994		647	ENKUR	0.407451	4.80621e-08		647	RTKN2	0.357316	9.28457e-05
648	GJB3	8.7492	0.000662219		648	NOMO2	0.446559	4.97443e-08		648	SCARB1	0.436237	9.32437e-05
649	APCDD1L	7.42051	0.000674656		649	DDOST	0.486989	4.99244e-08		649	NOSTRIN	0.332875	9.39465e-05
650	ZNF185	0.226715	0.00067466		650	P2RY11	2.15638	5.21248e-08		650	NOXA1	2.54345	9.39708e-05
651	SLC2A12	0.246025	0.000688372		651	CDK6	3.24368	5.2905e-08		651	AMELX	0.395795	9.51562e-05
652	C1orf194	2.28509	0.000707135		652	NECAB1	6.22502	5.40601e-08		652	CSPG5	0.398698	9.55384e-05
653	F10	3.64351	0.000714132		653	DCAF12L1	0.0285078	5.48742e-08		653	ETS1	0.479808	9.59467e-05
654	HFE	0.355688	0.000743027		654	CFC1	0.234803	5.49588e-08		654	TPO	0.158624	9.6955e-05
655	CCNE1	2.6575	0.000749911		655	MGAM	0.0619719	5.52647e-08		655	ABI3BP	0.195365	9.78881e-05
656	CLCNKB	4.98999	0.000750056		656	PDE4B	0.186623	5.58379e-08		656	TTLL2	0.19862	9.86962e-05
657	RRBP1	0.499839	0.000767077		657	SH3BP2	0.38167	5.59478e-08		657	NFIA	2.81398	9.97097e-05
658	TOP1MT	2.63998	0.000767811		658	ITPRIPL2	0.487068	5.59553e-08		658	CHAT	0.0531747	0.000100213
659	TTLL2	5.01781	0.000770323		659	CDH1	8.11077	5.78284e-08		659	ACSL1	2.22055	0.000100923
660	ERBB4	0.245406	0.000779717		660	RTN4RL2	0.221644	5.81594e-08		660	SERPINA1	0.233054	0.000101576
661	LEFTY2	0.0742385	0.000789303		661	F2RL1	8.33351	5.84404e-08		661	TMEM26	0.301641	0.000102898
662	HSPB7	4.30588	0.000800157		662	EEF1A2	0.275836	6.29824e-08		662	NNAT	7.13982	0.000102898
663	CCDC188	0.450865	0.000800157		663	CHST1	0.32739	6.42989e-08		663	RFESD	2.31938	0.000103593
664	HDAC10	0.430558	0.000803566		664	NIPAL1	2.85164	6.44493e-08		664	PPP1R13L	4.8288	0.000105976
665	PEBP4	0.165017	0.000808387		665	CRB3	11.9979	6.6334e-08		665	NCS1	0.408601	0.000106016
666	TMEM45B	5.54433	0.000818667		666	MB	0.159227	6.87929e-08		666	PHLDA1	3.19544	0.00010627
667	PDXP	0.397332	0.000823875		667	ADH1B	0.130558	6.91076e-08		667	C1orf210	10.6673	0.000106277
668	FAM153B	2.72963	0.000828427		668	CREG1	0.493915	7.08688e-08		668	SCNN1A	4.37098	0.000106277
669	CCDC200	2.11391	0.000840975		669	DDAH1	0.342431	7.08688e-08		669	NPNT	5.73588	0.000106975
670	AHRR	4.35258	0.000847004		670	APOL3	0.332973	7.11434e-08		670	B3GNT7	2.44223	0.000110077
671	LY6G5C	0.467808	0.000847004		671	RASSF7	3.11007	7.35807e-08		671	ACSM4	0.202822	0.000111108
672	TMEM150C	0.443614	0.000852366		672	GIPR	9.27451	7.50464e-08		672	BPIFC	0.118964	0.000114476
673	ATF7IP2	2.91345	0.000867547		673	B4GAT1	0.491846	7.53967e-08		673	H2BC6	2.70442	0.00011594
674	DKK2	0.194168	0.000868962		674	ST6GAL1	0.338694	7.73113e-08		674	STOX1	2.04332	0.00011629
675	C2orf50	4.25023	0.000869616		675	FCHO1	2.4391	7.78825e-08		675	RRM2	0.231239	0.000116573
676	H3-2	6.07778	0.000895479		676	BPIFC	0.0674045	7.91988e-08		676	LAMC2	4.55671	0.000116573
677	NRM	2.20062	0.000926828		677	LRAT	19.6253	7.94437e-08		677	TRIM36	6.4946	0.000118631
678	MMP15	0.410184	0.000926828		678	CASP1	0.338627	7.94437e-08		678	DGAT2	0.35613	0.000119309
679	DOK5	0.105626	0.000938374		679	PCDHGA11	2.53565	8.38682e-08		679	SERTM2	0.0955091	0.000119943
680	C16orf92	0.359982	0.000949912		680	SEMA3E	0.0338353	8.52601e-08		680	RASD1	4.87395	0.000119943
681	C1GALT1C1L	7.05064	0.00096509		681	ZNF578	2.8928	8.52926e-08		681	GCOM1	0.253785	0.000120199
682	CHRNA5	0.188769	0.000975955		682	CEBPB	0.379538	8.58288e-08		682	SORCS2	4.99852	0.000122458
683	POTEF	0.0674362	0.000977467		683	CDKN2B	5.66096	9.09669e-08		683	GPR4	0.388101	0.0001229
684	FAM171A2	0.491721	0.000982106		684	SPATA18	0.274546	9.31508e-08		684	BANK1	3.86183	0.000123102
685	TFCP2L1	5.83372	0.000998807		685	KCNIP3	0.196704	9.34644e-08		685	LRTM1	0.0969957	0.00012423
686	FZD5	2.96889	0.00103019		686	ELF4	2.43967	9.67133e-08		686	ARX	21.2294	0.000125379
687	ENOX1	0.318166	0.0010523		687	SIPA1L2	0.392059	9.76394e-08		687	LRRC56	2.31007	0.000125478
688	G6PD	0.424131	0.00105507		688	VEGFC	0.326224	9.79326e-08		688	EYA2	0.0863857	0.000125942
689	FAM153A	3.55236	0.00105578		689	TST	0.304204	9.96308e-08		689	FAM124B	0.391404	0.000127291
690	CLEC2D	2.8389	0.00106917		690	STK39	0.486734	1.03834e-07		690	ARL15	2.3529	0.000127625
691	DCXR	0.488221	0.00107824		691	SELE	0.164562	1.0439e-07		691	H4C8	0.490459	0.000128069
692	RUNDC3B	2.48485	0.00109151		692	CPNE2	0.435936	1.05744e-07		692	CCDC85B	2.13514	0.000128377
693	CHN2	3.24118	0.00110644		693	CLIC5	0.201399	1.0831e-07		693	STRA6	0.144182	0.000129401
694	ITGA9	2.56327	0.00113516		694	OSMR	0.300176	1.12297e-07		694	TIMP2	0.474651	0.000130782
695	MBNL3	0.258677	0.00113547		695	MAP7	2.61618	1.15188e-07		695	KIF21B	0.429549	0.000131411
696	BBOX1	0.216574	0.00117271		696	COLEC12	12.6689	1.15655e-07		696	TM6SF2	0.175882	0.000132073
697	RAB9B	2.55539	0.001188		697	B3GNT9	0.440408	1.15877e-07		697	GLUL	0.339754	0.000132529
698	PFKFB3	2.44027	0.00120361		698	ZC3H8	2.56713	1.16121e-07		698	OR52N1	0.0211656	0.000134682
699	SLC8A1	0.369043	0.00120981		699	C21orf62	0.371038	1.17147e-07		699	CDKN2B	4.00653	0.000134682
700	CCDC78	0.463011	0.00121506		700	HLA-F	2.18446	1.1901e-07		700	DYDC2	0.263936	0.000134819
701	NDNF	0.061273	0.00122028		701	FAM78B	0.173739	1.19718e-07		701	LZTS3	2.18579	0.00013634
702	SLC2A4RG	0.494882	0.00122251		702	STX3	2.19429	1.2158e-07		702	PCDH17	0.341834	0.000136395
703	OLFML3	0.280477	0.00123887		703	CFC1B	0.122372	1.22191e-07		703	PDE1C	0.175447	0.000137102
704	PCARE	4.26147	0.00124028		704	CAMSAP3	4.99691	1.24353e-07		704	PXDC1	0.404114	0.000137792
705	OR2L8	5.21317	0.00124106		705	RRAS	0.412592	1.25228e-07		705	HAL	0.266725	0.000137792
706	B3GAT1	3.17332	0.00125014		706	C11orf42	2.5234	1.25469e-07		706	GPR137B	0.453752	0.000138375
707	AMELX	2.41515	0.00125016		707	PCDHGB6	2.36084	1.25713e-07		707	SLC38A4	0.151116	0.000138625
708	CLSTN2	0.397536	0.00126585		708	PLPPR5	0.0704865	1.25805e-07		708	KIF26A	0.258011	0.000138625
709	KHDRBS2	0.123575	0.00128839		709	HHEX	3.31888	1.26473e-07		709	NEU4	0.118757	0.00013901
710	WNT9A	0.226585	0.00129572		710	LDLRAP1	0.453884	1.26473e-07		710	SERTAD2	2.27058	0.00014082
711	TMPRSS11A	0.197636	0.00129834		711	MID1IP1	0.390046	1.26544e-07		711	GABRA2	22.1873	0.000140878
712	IL6R	0.389309	0.00131898		712	ISYNA1	2.03175	1.27851e-07		712	CEBPB	0.463121	0.000141114
713	PLS3	3.36835	0.00135129		713	RIIAD1	3.36593	1.28753e-07		713	APCDD1L	0.14311	0.000146296
714	RGS4	0.226425	0.00136322		714	URB1	0.499345	1.29857e-07		714	FAM131B	0.223323	0.000149663
715	CAB39L	0.395622	0.00136617		715	LINC00634	0.215661	1.31078e-07		715	NPM2	4.13694	0.000149698
716	USH1G	9.52888	0.00136707		716	PLPPR4	0.412523	1.33969e-07		716	LRFN1	0.364359	0.000149698
717	PLK4	2.04374	0.00137607		717	ZNF169	2.65882	1.34294e-07		717	AKAP12	0.441873	0.000150046
718	ULBP1	8.24847	0.00141512		718	GRIP2	0.357442	1.34893e-07		718	ELFN1	0.228902	0.000152259
719	SASH1	3.26487	0.00143816		719	GPR12	18.0074	1.37905e-07		719	APBB1IP	0.191064	0.000152981
720	LRRC7	0.271715	0.0014479		720	PCDHGA10	2.44307	1.3945e-07		720	TOX	7.24708	0.000153387
721	MARCHF3	0.4427	0.00144982		721	LPIN1	0.443501	1.3945e-07		721	RAD9A	2.01516	0.000154272
722	TENM3	0.250688	0.00145166		722	PBK	0.120997	1.39855e-07		722	OR2L2	0.268088	0.00015432
723	TEAD4	4.21766	0.00145953		723	ZCCHC18	3.12218	1.40213e-07		723	STARD9	0.410397	0.000155128
724	RAB3IL1	2.34547	0.00145953		724	SLC16A13	3.21263	1.4398e-07		724	SCUBE2	2.1247	0.000156086
725	GRK5	2.67973	0.00146565		725	MPST	0.433101	1.44792e-07		725	RHBDL1	3.68555	0.000157855
726	IGFBP2	5.9559	0.00150713		726	DDO	0.1941	1.45253e-07		726	GOLGA6L7	0.316551	0.000158053
727	CARMIL2	0.483807	0.00151907		727	CALD1	3.36989	1.47646e-07		727	LTC4S	2.29228	0.000158366
728	FAM47C	5.85545	0.00152076		728	GRM6	2.10067	1.47646e-07		728	RBFOX3	0.298934	0.000161434
729	CTCFL	6.21423	0.00152127		729	GLRX	2.62694	1.49289e-07		729	TUBB6	0.476267	0.000164099
731	ABCA2	0.496777	0.00153204		730	GCNT4	0.271917	1.4984e-07		730	CMTM8	0.437337	0.000165326
730	PLA2G7	0.180635	0.00153204		731	TMEM31	6.82337	1.53274e-07		731	JPH4	4.29665	0.000171225
732	COL10A1	0.478519	0.0015532		732	SVIL	0.350875	1.57978e-07		732	GRM4	0.212602	0.00017279
733	OR2L3	5.24665	0.00157442		733	ZNF564	2.02353	1.61164e-07		733	SPX	0.248099	0.000175736
734	ACADS	2.23771	0.0016133		734	MYH6	0.103008	1.6761e-07		734	JAKMIP1	0.351984	0.000175843
735	ATP8A1	0.470323	0.0016133		735	XKR8	2.34964	1.69741e-07		735	SLC2A3	0.44152	0.000176227
736	LGI1	8.36056	0.00162142		736	INSYN2B	6.76667	1.70776e-07		736	ANGPTL7	2.39632	0.000178898
737	TRIB1	0.451481	0.00162337		737	CAPSL	8.76586	1.71286e-07		737	CYP24A1	0.0170432	0.000180284
738	VAV2	3.79314	0.00164144		738	EFNA3	0.328795	1.74762e-07		738	CDH6	0.425563	0.000182852
739	WEE1	3.02043	0.00164144		739	PRKN	0.460602	1.77295e-07		739	SULF2	0.427777	0.000186991
740	ODF3L1	0.282892	0.00165968		740	EMP3	0.335351	1.77664e-07		740	FGFBP3	4.85672	0.000189806
741	STMN4	10.599	0.00166053		741	DCX	18.1563	1.78405e-07		741	TTLL6	0.172936	0.000189806
742	PRRX1	0.192608	0.00166053		742	KHDRBS3	0.278981	1.98082e-07		742	GNRH2	2.37724	0.000190194
743	SH2D6	0.353475	0.00167238		743	PRLHR	11.8139	1.99341e-07		743	BMPER	0.490975	0.000190475
744	UBE2T	2.03625	0.00168304		744	TAGLN	2.81624	1.99341e-07		744	ANKRD30BL	0.182001	0.000191184
745	FAM166C	3.4699	0.00171721		745	LZTS1	4.43068	1.99636e-07		745	STK26	3.47031	0.000192348
746	QPRT	3.92327	0.00171825		746	SYNGR4	0.141642	2.052e-07		746	SLC32A1	10.582	0.000192632
747	KCTD16	0.45342	0.0017197		747	CABYR	2.16369	2.06973e-07		747	DACT3	0.345547	0.000194359
748	SLC4A4	0.222374	0.00172581		748	EPHA7	0.0467463	2.11827e-07		748	OR10A2	0.162152	0.000197371
749	SLC18A2	0.318367	0.00174163		749	TCF24	3.80013	2.17002e-07		749	H4C5	5.56462	0.000206239
750	FANCB	2.01252	0.00174297		750	PIEZO1	0.397003	2.17002e-07		750	KIRREL1	0.434676	0.000212573
751	RTN4RL2	0.322945	0.0017627		751	RP1L1	0.203588	2.2601e-07		751	POTEF	13.625	0.000213964
752	WFIKKN1	0.340117	0.00180669		752	ATP6V1FNB	2.19532	2.31728e-07		752	ASIC2	0.201618	0.000218471
753	PLA2R1	3.22504	0.00183505		753	NPFF	2.87348	2.33433e-07		753	ZNF860	3.38356	0.000221676
754	TMEM200A	0.44201	0.00185314		754	PLEKHO2	0.474334	2.37238e-07		754	SORL1	2.21242	0.000223377
755	MSR1	0.429855	0.00186354		755	PERP	5.99669	2.42362e-07		755	EMP3	0.422549	0.000224773
756	SV2C	0.14758	0.00186555		756	ARL13A	2.0668	2.43736e-07		756	NAA11	0.0643339	0.000227681
757	TCERG1L	5.33105	0.00186607		757	SHH	21.1685	2.46552e-07		757	SPATA9	3.3574	0.000238351
758	LRRTM3	0.133733	0.00189219		758	CLDN3	5.14977	2.52938e-07		758	CCL24	0.120416	0.000240103
759	FBXO17	4.55402	0.00193114		759	DPYSL5	3.58769	2.54359e-07		759	PLPPR4	0.49986	0.000240348
760	C16orf46	0.42788	0.00194552		760	SIRPA	0.3521	2.55847e-07		760	CPD	2.00931	0.00024058
762	ATP5ME	0.452503	0.00195935		761	NFIL3	0.370324	2.60859e-07		761	HACD1	0.376312	0.000245142
761	C20orf202	0.317326	0.00195935		762	NEFH	0.431279	2.65573e-07		762	SLC47A1	0.236327	0.000245142
763	PTPRD	0.111644	0.00195935		763	SCN1B	0.175671	2.69942e-07		763	ADH1B	0.211803	0.000247058
764	RAMP1	8.08161	0.00195991		764	UBE2E1	2.40719	2.70332e-07		764	CLDN23	0.161587	0.000248476
765	HPCAL4	3.20595	0.00200102		765	FAIM2	0.406158	2.70746e-07		765	ADGRL4	0.421351	0.000249487
766	CENPI	3.01881	0.00200204		766	UNC5A	0.129428	2.71398e-07		766	GCH1	2.70465	0.000253176
767	FAM107B	0.484495	0.00203086		767	PLEKHH2	5.0919	2.74411e-07		767	PRIMA1	0.145609	0.000253296
768	IPCEF1	0.127383	0.00203209		768	XCR1	0.171283	2.74413e-07		768	SOHLH1	0.157039	0.000264818
769	ZC3H8	2.04636	0.00208731		769	IL3RA	2.44967	2.75196e-07		769	MPP4	0.239422	0.000266626
770	TMCC3	0.315396	0.00210824		770	ATP6V1C2	2.69541	2.75416e-07		770	RIMS3	0.285871	0.00027275
771	SORBS2	0.244063	0.00214374		771	SLC25A53	2.45853	2.89492e-07		771	MBNL3	3.69697	0.000276354
772	PTPN5	0.216209	0.00215185		772	THSD4	0.325206	2.94516e-07		772	KLF11	0.498877	0.000279552
773	SCD	0.440052	0.00217409		773	NIN	3.51908	2.97543e-07		773	LEPR	0.221509	0.000280839
774	FAM131B	4.08345	0.00218022		774	PWWP3A	4.04606	2.99064e-07		774	MGAM2	0.139118	0.000283952
775	TMEM35A	5.67297	0.00220033		775	TGFB2	0.300393	3.02802e-07		775	MEGF11	0.464557	0.000285257
776	LIFR	2.3721	0.00220312		776	MS4A8	12.2317	3.04698e-07		776	GCGR	0.0827215	0.0002882
777	ASIC1	2.8929	0.00224952		777	WNT11	9.2555	3.07364e-07		777	GAS7	0.225796	0.000289601
778	NPNT	0.199681	0.00226374		778	GFRA3	0.0623056	3.08608e-07		778	PALD1	0.454667	0.000291011
779	ACADL	0.158015	0.00228005		779	CDC42BPG	9.59873	3.11168e-07		779	CALD1	2.56735	0.000292577
780	TFEC	0.480247	0.00230727		780	NACC2	0.465741	3.13484e-07		780	BLNK	2.87169	0.000294868
781	AKR1E2	3.43822	0.00230886		781	CREB3L1	0.348677	3.15136e-07		781	CEP295NL	0.43013	0.000300199
782	TMEM37	3.09445	0.00232481		782	CIAO2B	0.435705	3.16596e-07		782	CRB1	0.234411	0.000303872
783	CD86	0.413642	0.00232713		783	ATP1B1	0.471929	3.18025e-07		783	DIPK1B	2.57676	0.000304648
784	PHLDA1	0.343795	0.00234286		784	DAPP1	0.186257	3.20169e-07		784	PCDHGA1	2.77493	0.000311906
785	SLC10A6	0.245936	0.00236233		785	PGAP2	2.04492	3.2129e-07		785	ADAMTSL1	0.439806	0.000316152
786	MID1IP1	0.49214	0.00237355		786	MAPK13	3.11399	3.25886e-07		786	EIF4E1B	0.212889	0.00031701
787	TRIP10	2.96846	0.00240943		787	MAGEH1	0.486549	3.26018e-07		787	ZNF516	2.42337	0.000324878
788	KLRB1	2.39536	0.00242779		788	ITGAX	0.342552	3.32122e-07		788	SLC6A6	2.12173	0.000325379
789	GOLGA8O	0.464659	0.00244588		789	SLC4A4	0.15305	3.40509e-07		789	TLE2	4.3457	0.000328847
790	PKHD1	25.4221	0.00248155		790	SYT17	0.386686	3.43324e-07		790	GPR150	2.74424	0.000329046
791	ABCC4	2.03812	0.0025279		791	C21orf58	2.2515	3.55724e-07		791	FLT1	0.437437	0.000329046
792	KY	0.374915	0.00254779		792	CDCA7L	0.156258	3.60479e-07		792	XYLT1	0.247155	0.000337442
793	TMEM31	4.21223	0.00256142		793	ZBTB18	0.233914	3.70451e-07		793	LRRC3	0.228152	0.000337648
794	NMRK2	6.01219	0.00262137		794	NEK3	2.32851	3.74035e-07		794	PROZ	2.0323	0.000337648
795	VKORC1	0.498143	0.00265365		795	PLA2G12A	2.69545	3.9721e-07		795	WFIKKN1	2.89725	0.000342037
796	OR3A1	13.6342	0.00266698		796	DGKA	2.6085	3.98995e-07		796	TOP2A	0.240385	0.000343578
797	CHRFAM7A	3.65686	0.00266698		797	PLCG2	0.367546	4.0328e-07		797	GLRA1	0.238583	0.000346419
798	PLEKHA7	3.91149	0.00267168		798	ZIM2	2.80302	4.10136e-07		798	PLCG2	0.453391	0.000349388
799	PRKG2	0.169465	0.00268177		799	NENF	0.383629	4.14467e-07		799	PDE4A	2.92547	0.00035247
801	DHRS3	0.474865	0.00268426		800	ZNF888	3.22302	4.15394e-07		800	CLUL1	4.76331	0.000364938
803	NBL1	0.439708	0.00268426		801	PAMR1	0.106088	4.15427e-07		801	AVPR1A	0.140229	0.000365571
800	ZBTB18	0.325297	0.00268426		802	DIAPH2	2.8957	4.33057e-07		802	TRIM67	0.410138	0.000365719
802	LRP1B	0.12741	0.00268426		803	CDH11	0.230787	4.33877e-07		803	ARID5A	0.408604	0.000366697
804	FAM3B	10.5821	0.00270158		804	NFKBIA	2.34322	4.35177e-07		804	SARDH	0.169323	0.000371308
805	KCNJ11	0.495194	0.00272703		805	GABRQ	0.0612159	4.35974e-07		805	PRODH	0.328056	0.000372337
806	CCND1	0.424484	0.00272801		806	C20orf27	0.41934	4.38739e-07		806	CABLES1	3.21825	0.000377812
807	FAM237B	2.50795	0.00274734		807	GPR20	0.192582	4.48596e-07		807	SKA3	0.468873	0.000385343
808	PLAAT1	2.97266	0.00276922		808	IRF6	8.54534	4.56571e-07		808	DEPTOR	0.290558	0.000388542
809	C2orf72	4.30235	0.0028382		809	SLC9A9	3.46891	4.78552e-07		809	CDH4	0.160994	0.000392909
810	PTX3	3.06756	0.00285051		810	CABP7	0.174185	4.89959e-07		810	IL18R1	0.212911	0.000393762
811	RGS7BP	0.349798	0.00287677		811	TENM3	0.18653	4.97637e-07		811	MTARC2	3.6563	0.000399604
813	PTPN14	3.19637	0.00291226		812	MAP3K21	2.2599	5.07873e-07		812	FAM13C	2.0989	0.000407799
812	KCNH7	0.13665	0.00291226		813	NAB1	0.491081	5.11723e-07		813	TNFSF13	3.03286	0.000408447
814	FBXL7	0.371459	0.00293829		814	CDK8	2.83915	5.14419e-07		814	CYP3A4	0.169923	0.000408552
816	ARMC3	2.77463	0.00297181		815	SCUBE2	2.44565	5.16582e-07		815	PLA2G15	2.132	0.000409891
815	SMIM10L2B	2.67786	0.00297181		816	CMYA5	4.02237	5.2987e-07		816	EXPH5	4.90481	0.000412112
817	MPP3	2.99675	0.00297302		817	NR1D1	3.00447	5.42072e-07		817	PDCD1	0.220248	0.00042868
818	EBF4	2.33121	0.00301118		818	AHR	0.250985	5.55749e-07		818	UBE2C	0.17924	0.000432233
819	GALNT12	3.22018	0.00305923		819	NME9	2.17098	5.56402e-07		819	CPNE8	0.355245	0.000432233
820	LRRN3	0.346393	0.00312366		820	NRXN3	0.337468	5.75552e-07		820	TAL2	3.79506	0.000439427
821	OLFML2B	0.28393	0.00320074		821	GHRHR	2.68401	5.85351e-07		821	C4BPA	0.372687	0.000445724
822	CACNG4	3.961	0.00321356		822	LBR	2.50515	5.9096e-07		822	DIPK2B	0.446965	0.00045338
823	P3H2	3.72441	0.00321517		823	CCDC141	0.146446	5.94917e-07		823	TTC36	2.05509	0.000454224
824	METTL27	2.43243	0.00325897		824	CERCAM	2.2324	6.17528e-07		824	SPOCK3	0.0715995	0.000455968
825	H1-6	0.182445	0.0032843		825	RFESD	2.63115	6.22207e-07		825	FRMD5	2.08178	0.000456922
826	GALNT10	2.15894	0.00330185		826	TMCC3	0.23872	6.51233e-07		826	PRR15	2.77125	0.000464863
827	CPVL	2.93938	0.00331826		827	GPR4	0.331924	6.5352e-07		827	RAB3B	5.85262	0.000477677
828	PRAG1	3.16964	0.00337511		828	TEX15	11.2451	6.55796e-07		828	STK31	0.248133	0.000478275
829	RASAL1	6.99531	0.00339445		829	ZNF860	4.32469	6.56068e-07		829	VANGL1	0.469627	0.00048321
830	PMEPA1	0.411314	0.00340532		830	CPD	2.32167	6.69482e-07		830	IGFBPL1	0.457324	0.000484167
831	CDH11	0.328072	0.00343418		831	PLA2G7	0.12636	6.85405e-07		831	DAAM2	0.342833	0.000484666
832	TGIF1	4.03387	0.00343556		832	TMEM38B	2.18599	6.89958e-07		832	STMN2	11.2838	0.000486282
833	FAM89A	2.04731	0.00343728		833	ASF1B	3.44462	6.99049e-07		833	NPTX1	0.214589	0.000498761
835	CACNA1E	7.87778	0.00345718		834	C20orf204	2.27178	7.04409e-07		834	TPD52L1	4.11136	0.000524543
834	FNDC9	2.04805	0.00345718		835	NOMO1	0.45235	7.17651e-07		835	PLD5	6.84707	0.000527539
836	PCDHB7	0.358263	0.00346075		836	SELENOS	0.483649	7.26281e-07		836	GRB7	9.04108	0.000539955
837	SCTR	4.3703	0.00346082		837	IL15RA	0.260274	7.26281e-07		837	TESPA1	0.174967	0.000540533
838	CD248	0.361426	0.00347345		838	LIF	0.159325	7.47539e-07		838	CLEC1A	0.417611	0.000543309
839	LURAP1	3.39989	0.00348517		839	PROZ	2.38595	7.58741e-07		839	MMP17	0.24555	0.000563911
840	DPYS	0.183581	0.00348639		840	ADGRL3	0.0585466	7.65451e-07		840	SGPP1	2.46047	0.000566846
841	TMEM102	2.9172	0.00351529		841	NAV2	0.387816	7.66473e-07		841	NENF	0.479042	0.000570571
842	ARR3	2.28656	0.00351665		842	ZBTB42	0.317458	8.00922e-07		842	LRRC55	0.164817	0.000588264
843	SH3GL3	3.18026	0.00355651		843	IGSF21	0.138214	8.20901e-07		843	MLXIPL	0.1876	0.000592827
844	LAPTM5	0.473073	0.00356259		844	C16orf82	0.101989	8.30326e-07		844	EYA4	7.33703	0.000595709
846	CACNA2D3	4.73193	0.00364217		845	SERPINB8	0.441105	8.56826e-07		845	PPP1R16B	0.422068	0.000601144
845	SIRT4	2.2645	0.00364217		846	APOC1	0.204448	8.6545e-07		846	FCRLB	0.354643	0.00060193
847	ANKRD29	2.46089	0.00369952		847	PLEKHG6	4.28537	8.90907e-07		847	DDR2	0.437967	0.000605059
849	LY75	3.10099	0.00374047		848	BEGAIN	0.385621	9.03711e-07		848	RAMP3	0.220152	0.000607255
848	FGF13	0.167791	0.00374047		849	SPECC1	3.02847	9.05714e-07		849	ZNF185	3.7029	0.000607349
850	ADAM11	4.60554	0.00374552		850	SPP1	0.0798135	9.08907e-07		850	OSBPL10	2.57971	0.000612661
851	ADCYAP1	0.130863	0.00375525		851	PCDHB5	3.2151	9.28731e-07		851	TMC3	0.468944	0.000613001
852	EPHA5	0.0854866	0.00380989		852	MYCL	3.95536	9.33044e-07		852	CHDH	2.34166	0.00061696
853	SLC24A5	0.365685	0.00383067		853	KRT222	11.7183	9.3583e-07		853	AHRR	0.264237	0.000619027
854	HOATZ	17.5917	0.00385798		854	AMN	4.65146	9.39884e-07		854	SLC26A4	0.240945	0.000623335
855	CARD6	0.343621	0.00393308		855	SLC9A2	0.262334	9.48164e-07		855	NEIL3	0.334729	0.000629685
856	LINGO4	0.345066	0.00394464		856	CCDC102B	0.44671	9.60488e-07		856	OR8G1	0.0605922	0.000636072
857	PHEX	3.82182	0.00396178		857	EZHIP	2.23203	9.63473e-07		857	APOBEC3B	0.277643	0.000636072
858	ASIC2	0.227237	0.00397482		858	FGD4	2.18588	9.67065e-07		858	THSD4	0.429583	0.000646336
859	CTAGE15	4.90843	0.00399496		859	LDAF1	0.141401	1.00388e-06		859	KLHL31	3.2465	0.00065343
860	CHKB	0.365292	0.00400136		860	OR8G5	0.028706	1.00875e-06		860	CARD11	0.246547	0.000671475
861	PTPRH	3.62028	0.00400469		861	NR4A3	0.427514	1.02295e-06		861	TLL1	5.51868	0.000681986
863	BCL11A	5.56964	0.00402767		862	DTL	0.251885	1.02478e-06		862	TBX20	0.190819	0.000692503
864	TRPS1	0.412646	0.00402767		863	AAMDC	2.21764	1.02541e-06		863	SLCO5A1	0.266173	0.000702956
862	DEFB119	0.0595189	0.00402767		864	TENT5C	3.39559	1.0309e-06		864	NRIP3	3.05032	0.000707327
865	TFPI2	0.136829	0.00406425		865	CAMK1G	0.359147	1.06299e-06		865	MCOLN3	5.4695	0.000707701
866	TGFA	2.7917	0.00411		866	COL8A2	0.188684	1.08033e-06		866	PCDHB5	2.48481	0.000710677
867	LBH	0.455511	0.00414163		867	C1QTNF6	0.349836	1.09451e-06		867	CNTN1	2.00097	0.00072084
868	TANC1	0.380969	0.0041451		868	ALPL	0.206219	1.09793e-06		868	SAMD11	7.53423	0.000726947
869	ARPP21	0.121654	0.00417677		869	ADAMTS14	0.0931786	1.11914e-06		869	CDCA7L	0.249886	0.000726947
870	PAPOLB	2.21453	0.00420938		870	PDLIM3	5.67374	1.16236e-06		870	CPM	0.467895	0.000731599
871	LRRC3	3.97122	0.00422194		871	A4GALT	0.332843	1.20612e-06		871	ADRA2C	4.43938	0.00074547
872	E2F7	3.10432	0.00429279		872	PCDHGC3	0.4635	1.21842e-06		872	UTS2B	0.398883	0.000746899
873	SGK1	0.381634	0.00436669		873	CDCA2	0.241634	1.22539e-06		873	SGSM1	0.428176	0.000752641
874	GALNT18	0.422857	0.00438236		874	MKX	6.7192	1.23161e-06		874	PTPRR	4.75259	0.000754228
875	KCNB2	0.213979	0.00445461		875	DAAM2	0.265715	1.23161e-06		875	TMSB10	0.487052	0.000754228
876	CLIC5	0.322594	0.00452243		876	CNNM1	0.39042	1.24496e-06		876	CIB2	0.470996	0.000756669
877	ACSS1	2.43149	0.00456087		877	LPAR2	2.59936	1.26509e-06		877	SEPTIN5	2.26396	0.000759338
878	TNFRSF21	0.404807	0.00458486		878	EMILIN2	0.411082	1.26795e-06		878	RDH13	2.32723	0.000763739
879	PMP22	0.376113	0.00461128		879	ERP29	0.467589	1.27107e-06		879	NT5C1A	0.187768	0.000763739
880	C1QL3	6.62184	0.00462811		880	PCDH17	0.293989	1.27918e-06		880	SYCE1L	0.37754	0.000768784
881	ST8SIA4	2.5317	0.00463553		881	ZNF676	5.45892	1.30118e-06		881	AGMO	0.0980691	0.000769764
882	RYR1	4.8254	0.00465608		882	C1orf115	3.7851	1.33329e-06		882	WDR90	2.05195	0.000773117
883	H4C14	0.346835	0.00473109		883	ZGLP1	3.55371	1.34626e-06		883	CCR7	0.253296	0.000780644
884	HTR4	8.33879	0.00474722		884	TMEM35A	8.18359	1.35739e-06		884	NEB	2.41772	0.000781868
885	VSX1	2.07791	0.00474722		885	LYPD3	4.94321	1.3819e-06		885	MYH6	0.192031	0.000786108
886	TTN	0.260472	0.00475936		886	FHL2	0.33095	1.46888e-06		886	NGF	0.0985128	0.000786588
887	TNK1	3.64093	0.00478685		887	RTN4R	0.269999	1.50569e-06		887	DAPP1	0.292428	0.00078788
888	KCNH4	2.97233	0.00478685		888	RSPO3	0.0511496	1.52064e-06		888	SHROOM4	0.499188	0.000789157
889	PDE4D	0.297606	0.00483855		889	LEF1	0.2546	1.57723e-06		889	SLC38A3	0.155067	0.000798283
890	ENHO	3.1073	0.00490986		890	KCNQ4	0.174838	1.61848e-06		890	DISC1	0.461728	0.000808132
891	IRS4	0.484505	0.00494846		891	FAM98C	2.02495	1.6339e-06		891	MERTK	0.469079	0.00081179
892	CRACDL	0.395678	0.00496012		892	CMKLR1	0.365988	1.70063e-06		892	PYGM	0.303995	0.000813238
893	TNFSF10	2.35214	0.00501574		893	CFAP298-TCP10L	2.1615	1.72966e-06		893	ASB2	0.225626	0.000822914
894	ST3GAL6	2.4861	0.00502832		894	ZNRF1	0.484768	1.76582e-06		894	LRATD2	2.21233	0.000826243
895	ANGPT1	0.310488	0.00505422		895	NRXN2	0.132565	1.76582e-06		895	C16orf54	0.219717	0.000830794
896	DIAPH3	3.47889	0.00516185		896	EPHA1	5.13548	1.78269e-06		896	PCDH7	0.0990189	0.000847451
897	SUGCT	2.30601	0.00522725		897	TLR4	0.34547	1.7834e-06		897	ATP11C	2.28931	0.000851503
898	ST6GALNAC5	0.385119	0.00524888		898	LINGO1	0.167084	1.81832e-06		898	LATS2	0.331732	0.000855366
899	ADRB2	2.92139	0.00528659		899	COL19A1	0.0929016	1.83225e-06		899	TRH	0.0733066	0.00085856
900	ST6GAL2	0.104082	0.00536727		900	ABCA12	0.201444	1.88203e-06		900	HORMAD1	0.228702	0.000880105
901	TRHDE	10.8316	0.00537349		901	SPTBN2	2.11899	1.91041e-06		901	DDX43	0.129238	0.00088242
902	RAG2	2.93562	0.00541514		902	IPCEF1	0.0856389	1.91719e-06		902	SPOCK1	4.99344	0.000893448
903	IFI6	0.321455	0.00550722		903	SLC31A2	2.49845	1.92153e-06		903	HPCAL4	0.336922	0.000893896
904	XKR4	0.491039	0.00553517		904	DEFB119	0.0267023	1.92153e-06		904	CHST1	0.459328	0.000907983
905	CBARP	0.462951	0.00555662		905	SOX4	0.341313	1.92177e-06		905	TMEM229A	0.198068	0.000916015
906	KCND2	0.228064	0.00558362		906	CPNE9	0.262138	1.92177e-06		906	ADH1C	0.209349	0.000933804
907	HORMAD2	7.23834	0.00559979		907	TAFA2	0.294867	1.92985e-06		907	ZNF114	0.168794	0.000935087
909	VWDE	2.31894	0.00566395		908	AMOTL2	3.10172	1.94789e-06		908	GPR88	0.136061	0.000967222
908	SSTR5	0.319608	0.00566395		909	PCDHGA9	2.16447	1.95338e-06		909	CSMD1	0.127013	0.000970133
910	LILRB4	0.340963	0.00568473		910	KCNC1	0.453202	1.97122e-06		910	DSCAML1	2.46274	0.000970156
911	NSG2	4.9075	0.00571178		911	C16orf46	0.353438	2.01048e-06		911	EDN1	0.421491	0.000970447
912	CLEC2L	11.6153	0.00580576		912	MYO1B	0.271595	2.04994e-06		912	CCDC33	0.177987	0.0009761
913	COLEC12	5.74778	0.00588273		913	ONECUT2	3.09674	2.06538e-06		913	MALL	0.382748	0.000980994
914	SPARC	0.481864	0.00593852		914	SLC38A8	0.172505	2.17554e-06		914	PCED1B	0.419361	0.000981721
915	OR9A2	3.87897	0.00598378		915	MCOLN3	8.23838	2.1775e-06		915	BRINP1	0.339669	0.00098437
917	ABCA10	2.13645	0.00598378		916	CLEC2D	3.21381	2.22181e-06		916	TRPM2	0.343331	0.000989432
916	SCN5A	0.160958	0.00598378		917	TRPM8	0.0934876	2.22867e-06		917	COL8A2	0.281059	0.000995798
918	STRIP2	2.33383	0.00604897		918	IQUB	2.0971	2.24024e-06		918	TLE4	0.29468	0.00100488
919	OR2W3	7.59905	0.00606465		919	CNTNAP3	0.251458	2.24024e-06		919	SCNN1G	7.32217	0.00101652
920	EPHB4	2.46611	0.00607345		920	KMO	5.24955	2.24657e-06		920	CYYR1	0.47838	0.00103174
921	RTN4R	0.375945	0.00609732		921	CD84	0.413736	2.3192e-06		921	NTRK2	0.257701	0.00103497
922	INHBE	0.228849	0.00612422		922	WFDC1	0.0663966	2.34153e-06		922	GASK1B	4.24872	0.00103605
923	CFAP77	3.84633	0.00616264		923	PKDREJ	0.414808	2.38306e-06		923	OPN4	0.139007	0.00104596
924	ARHGAP20	2.40628	0.00627756		924	TNFRSF1B	0.484448	2.45524e-06		924	APOBEC3C	0.402392	0.00104755
925	OR2C3	9.41337	0.00629569		925	LDLRAD3	2.33634	2.50359e-06		925	ADAMTS2	2.51375	0.00105289
926	HSPA2	0.358909	0.00633603		926	RASGRF1	8.43174	2.52602e-06		926	RPL39L	0.378456	0.00106036
927	CCL5	0.34381	0.00636293		927	IMPA2	0.325212	2.61407e-06		927	ADAM33	0.162378	0.00106036
928	SSC4D	3.0367	0.00639652		928	ZNF239	0.44005	2.61553e-06		928	SLC24A4	0.231375	0.00106437
929	IRAG1	2.42309	0.00640885		929	GXYLT2	0.453891	2.68059e-06		929	E2F7	0.324459	0.00106506
930	SPON2	0.449325	0.00644956		930	PPFIBP1	2.61822	2.73338e-06		930	GLDC	0.126677	0.00107578
931	NRXN3	0.45654	0.00650345		931	MYO3B	4.15715	2.75226e-06		931	OR8G5	0.0912434	0.00109668
932	C1orf54	0.400883	0.00650946		932	EDN1	0.329383	2.75774e-06		932	IL6R	0.434508	0.0010993
934	SORCS2	0.258758	0.00655697		933	DRICH1	2.86874	2.76167e-06		933	HSD3B7	2.13842	0.0010993
933	RGS1	0.206339	0.00655697		934	CBX8	2.09005	2.8017e-06		934	GPC2	0.33757	0.00111362
935	ZNF676	3.53062	0.00656169		935	GJA5	0.303971	2.80437e-06		935	RAC3	2.3874	0.00112735
936	ZDHHC22	2.60003	0.00656527		936	TNNC1	0.225789	2.81239e-06		936	EFS	0.251948	0.00113803
937	ERVMER34-1	4.54337	0.00662343		937	CD53	0.447626	2.83265e-06		937	COL25A1	5.32156	0.00115488
938	RYR2	0.208327	0.00663079		938	HMCN2	0.130589	2.90047e-06		938	IL1R2	0.144426	0.00116389
939	TJP3	3.03912	0.00680566		939	CORO6	4.56035	2.94936e-06		939	CRYBG3	0.412788	0.0011664
940	FGFR1	2.6006	0.00685261		940	STOX1	2.17924	2.97381e-06		940	KCNN3	0.300093	0.00117445
941	CPNE7	0.238156	0.00687716		941	FUT9	0.0587179	2.97881e-06		941	THEGL	0.229282	0.00119571
942	ZDHHC19	6.40013	0.00690601		942	CSPG4	0.33845	2.99396e-06		942	DHPS	2.20167	0.00119592
943	KCTD15	0.475196	0.00691142		943	OR7C1	7.3771	3.00743e-06		943	OR2C3	0.100557	0.00120261
944	IFI27	0.254791	0.00693934		944	KCNS3	0.161385	3.00902e-06		944	PTGFRN	0.483459	0.00120867
945	C3	0.248983	0.00717565		945	TJP3	4.26859	3.06613e-06		945	CDH2	6.47315	0.00122282
946	PLCB1	0.370077	0.00725151		946	PRKCD	2.81909	3.18628e-06		946	ETV5	0.455894	0.00129898
947	FOXF1	0.142469	0.00733606		947	FBF1	2.12385	3.22777e-06		947	OR51B5	0.157157	0.00130732
948	F2RL1	4.03534	0.00735605		948	DHRS3	0.41185	3.23371e-06		948	GADD45A	0.47501	0.00131142
949	LDLRAD2	3.84886	0.00744409		949	PHLDA2	0.129641	3.23371e-06		949	PPFIA4	0.392883	0.00132035
950	UNC13D	2.62792	0.00746852		950	FAP	0.254537	3.27648e-06		950	ECEL1	0.103649	0.00132738
951	FAM81B	3.42143	0.00749427		951	ABHD17C	0.496432	3.33274e-06		951	GLP1R	0.167172	0.00133133
952	BMP4	4.51049	0.00753124		952	LRRN4CL	3.96481	3.336e-06		952	CRIM1	2.71438	0.00133882
953	GBP2	0.39647	0.00764722		953	NUDT7	0.395743	3.3398e-06		953	PCDHGB1	2.03141	0.00134937
954	CLDN1	5.38023	0.00771151		954	DCLK3	0.307623	3.34153e-06		954	SSPN	2.98846	0.00135481
955	PTAFR	0.497913	0.00773633		955	WDFY4	0.385271	3.36722e-06		955	NALF2	0.491498	0.0013604
956	GABRA3	0.0529049	0.00779703		956	CDKN2A	4.58521	3.40156e-06		956	TMC7	0.430079	0.00137382
957	GPRC5B	0.454088	0.00789173		957	SEMA6D	0.410276	3.43849e-06		957	MFAP4	0.33622	0.00138369
958	ADORA3	0.396633	0.00802091		958	SLC28A3	3.32675	3.46889e-06		958	ZNF215	0.321523	0.00138557
959	GPR156	0.350214	0.00804966		959	CORO2B	0.192978	3.47641e-06		959	GABBR2	0.190713	0.00138684
960	C4A	0.351978	0.00805605		960	MCOLN1	2.07904	3.50446e-06		960	WSCD1	0.477582	0.00140246
961	MFGE8	0.48067	0.00807195		961	CLDN23	0.114136	3.55755e-06		961	SNCG	0.331111	0.00140246
962	CDH17	4.01474	0.00808497		962	PDE4A	3.46801	3.58352e-06		962	CORO6	3.23829	0.00140786
963	MEIOB	2.94208	0.0081037		963	GPR143	3.35475	3.60766e-06		963	ADGRF4	10.9281	0.00141057
964	GAREM2	2.34946	0.00814355		964	ODF3L1	0.228437	3.61112e-06		964	OR2AG1	0.188836	0.00141645
965	LYPD6B	0.0670599	0.00821114		965	JHY	4.73441	3.64281e-06		965	ADCY7	0.358086	0.00142983
966	MFAP3L	0.48646	0.00821485		966	ATP6V0C	0.427039	3.65026e-06		966	IRX2	0.214827	0.00143857
967	DMGDH	2.60892	0.00822488		967	WSCD2	0.195189	3.67842e-06		967	F7	0.268055	0.00145539
968	MGAT4C	0.104705	0.00825945		968	BCL3	0.448015	3.68495e-06		968	AFF2	0.456038	0.00146147
969	FAT3	0.19167	0.00843565		969	SSH3	2.06958	3.79647e-06		969	TLE3	3.10634	0.00149954
970	PPP1R16B	0.456374	0.00847376		970	OSBPL10	3.11647	3.83025e-06		970	NPAS3	4.33297	0.00150428
971	RGCC	0.368651	0.00849978		971	DCC	0.154668	3.84774e-06		971	VGLL1	0.331474	0.00151847
972	FBXL22	0.462737	0.00850804		972	AMPH	2.03977	3.87315e-06		972	BEND4	0.354167	0.00155639
973	SNAI2	0.367465	0.00851496		973	C10orf82	15.3666	3.95007e-06		973	CLSPN	0.294387	0.00156597
974	SLC9A2	0.385059	0.00852457		974	JPH1	7.30962	3.96264e-06		974	TPX2	0.382848	0.00158247
975	CD44	0.379583	0.0085284		975	LRRTM3	0.100178	4.05776e-06		975	TLE1	2.89602	0.00160476
976	BEST3	0.193788	0.00853076		976	CD93	0.440014	4.08044e-06		976	ADRA2A	0.298859	0.00161955
977	SGSM1	0.458077	0.00853643		977	NABP1	0.395997	4.22622e-06		977	MUC15	6.53095	0.00162783
978	SFRP4	3.13752	0.00854039		978	KLF13	0.42818	4.29191e-06		978	GPR20	0.321747	0.00163516
980	KCNQ2	0.105228	0.00855278		979	PLXNB3	0.243166	4.37657e-06		979	DCLK3	0.404689	0.00163995
979	SYNDIG1	0.0683204	0.00855278		980	MARCHF1	0.417799	4.48865e-06		980	STMN4	0.123432	0.00164848
981	PALM2AKAP2	0.35718	0.0085931		981	GOLT1A	2.49659	4.57622e-06		981	PRKG2	5.04462	0.00165158
982	FN1	0.432652	0.00870525		982	GRB7	13.4469	4.58299e-06		982	ASPM	0.344401	0.00166913
983	TREM2	0.220223	0.00886178		983	BMP2	0.238389	4.65688e-06		983	A1CF	0.431049	0.00173382
984	SGCD	0.25085	0.00888477		984	SETBP1	0.444154	4.74857e-06		984	CDA	0.259284	0.00175273
985	SCG2	0.441677	0.0089066		985	FAM110C	2.36099	4.81041e-06		985	SLC16A8	2.8228	0.00177355
986	FAM181B	2.4078	0.00908774		986	C1orf210	12.3937	4.82535e-06		986	C9orf24	0.488882	0.0017738
987	MAP7D2	2.05036	0.00910066		987	ZNF608	0.474871	4.8277e-06		987	LMX1A	0.0916465	0.00177547
988	STON1	2.51366	0.00912166		988	RDH13	2.76781	5.00014e-06		988	POMC	0.109381	0.00178505
989	SHISA9	0.29236	0.00917322		989	IRS4	0.408248	5.02618e-06		989	NFATC4	3.79153	0.00179535
990	HSD11B1	3.30546	0.00919013		990	PAQR9	8.74393	5.04309e-06		990	OTOG	0.0969296	0.0017957
991	CFH	0.426075	0.00932861		991	CA12	7.50485	5.04309e-06		991	SYDE2	3.03603	0.00180344
992	COL1A2	0.326817	0.00933539		992	LPIN3	4.05738	5.10112e-06		992	SLC30A10	0.323463	0.00181156
993	PNMA6F	17.243	0.00939012		993	CRTAC1	0.133743	5.10112e-06		993	SCN7A	0.304466	0.00181604
994	SPTLC3	0.308509	0.00957961		994	PCDHGA1	3.16902	5.22578e-06		994	TTK	0.465526	0.00182198
995	GAS6	0.482248	0.00962218		995	MAMDC4	2.24209	5.2747e-06		995	CYTH3	2.04286	0.00182198
996	NMB	0.39399	0.00973778		996	FAM237B	2.92267	5.28507e-06		996	RNF183	5.89062	0.00183867
997	HYDIN	2.11493	0.00974407		997	CECR2	0.325948	5.31925e-06		997	SYNGR4	0.277421	0.00184003
998	ARL14EPL	0.143816	0.00974852		998	COL15A1	0.336957	5.37794e-06		998	LIME1	2.13258	0.00186352
999	CBLN1	0.161531	0.00979253		999	TMEM160	2.39621	5.54472e-06		999	ANKRD55	0.238315	0.00186712
1000	STK32A	0.378517	0.00983808		1000	WDR83	2.0895	5.57208e-06		1000	CARTPT	23.6668	0.00190491
1001	ZNF878	2.40083	0.00989341		1001	SKAP2	2.84028	5.60558e-06		1001	COBL	6.66355	0.00191125
1002	RBM38	2.61116	0.00993797		1002	KCNQ2	0.0531537	5.71678e-06		1002	OR2L5	0.27126	0.00197347
1003	ADGRA1	3.29175	0.0100788		1003	MID1	3.0872	5.74221e-06		1003	NTNG2	0.263152	0.00197347
1004	ERICH2	2.56646	0.0101274		1004	KLHL30	0.0716663	5.74221e-06		1004	MYBPHL	0.323546	0.00198687
1005	RP1L1	0.349062	0.0101292		1005	CSMD1	0.0805345	5.79138e-06		1005	OSBPL6	2.63213	0.00203414
1006	HS3ST2	0.262813	0.0101358		1006	FAM163A	0.301641	5.88103e-06		1006	AIRE	0.158527	0.0020584
1007	GLRA3	0.103574	0.0101487		1007	BLM	0.260451	5.90093e-06		1007	ACVRL1	0.464673	0.00206843
1008	SAMD3	0.467922	0.0101823		1008	MXRA5	0.23611	5.97615e-06		1008	ODAD2	2.37304	0.00208463
1009	LONRF3	0.280653	0.010209		1009	FAM162B	0.286029	6.03568e-06		1009	ITGA9	0.456647	0.00209972
1010	BRIP1	2.94818	0.0102307		1010	CDS1	2.99121	6.03762e-06		1010	B4GALNT1	0.392006	0.00210077
1011	HLA-G	3.38462	0.0102397		1011	MAGEE2	2.36963	6.35792e-06		1011	CCDC160	0.227772	0.00210166
1012	SVEP1	0.271727	0.010291		1012	MFAP4	0.256232	6.36913e-06		1012	JHY	3.23389	0.00210692
1013	ELFN2	4.42307	0.0103498		1013	RNF113B	2.75316	6.40965e-06		1013	GAB3	0.445779	0.00212733
1014	MSH4	2.77655	0.0104125		1014	RDH12	4.47316	6.53729e-06		1014	MLLT3	2.26499	0.0021348
1015	AIF1L	2.00091	0.0104271		1015	PCDHGB4	2.22631	6.65682e-06		1015	VAV2	0.319192	0.0021348
1016	AHR	0.388909	0.0104862		1016	ENPP2	0.258536	6.69367e-06		1016	KLKB1	0.424103	0.00214522
1017	CMKLR1	0.489376	0.0105035		1017	PTCHD1	13.0892	6.84508e-06		1017	FCGR1A	3.16971	0.00214522
1018	SEMA7A	2.99445	0.0105502		1018	SERPINA1	0.219119	6.98212e-06		1018	TMEM178A	2.28289	0.00216898
1019	HCN1	0.115046	0.0106005		1019	ECEL1	0.0601024	7.0098e-06		1019	NIPAL4	0.158975	0.00217103
1020	MESP1	0.3184	0.0106079		1020	H2AW	7.74232	7.01781e-06		1020	RASA4B	2.22611	0.00217375
1021	ASB4	0.400982	0.0106662		1021	PDE6A	0.125224	7.24111e-06		1021	MYCN	0.3372	0.00218007
1022	SOHLH1	4.61333	0.0107677		1022	PAH	9.51459	7.41181e-06		1022	DEPDC1B	0.343904	0.00223003
1023	FHL2	0.458658	0.0108376		1023	NRG3	0.0830259	7.43535e-06		1023	IGSF21	0.254784	0.00223373
1024	MELTF	2.64097	0.0108407		1024	ARHGEF38	3.86997	7.67613e-06		1024	CNTFR	0.280066	0.00224419
1025	PPP3R2	8.67186	0.0108506		1025	SEMA5B	0.225304	7.72334e-06		1025	STYK1	3.03924	0.00224766
1026	C2CD4A	0.430194	0.0108814		1026	GULP1	0.262248	7.74628e-06		1026	PLEKHA4	0.371759	0.00229154
1027	PTCHD1	6.92218	0.0108978		1027	PCDHGA12	2.42397	7.93435e-06		1027	SLC25A21	0.499013	0.00229384
1028	DKK3	3.12257	0.0109454		1028	POF1B	4.10655	7.94819e-06		1028	EPHA4	2.73618	0.00229988
1029	MBOAT1	0.322047	0.0109572		1029	TFEC	0.434507	8.01082e-06		1029	LYPD3	3.16779	0.00230167
1030	LRRN1	0.419243	0.0110139		1030	NR0B1	15.7396	8.15424e-06		1030	GHSR	0.474948	0.00231321
1031	KCNT1	3.25054	0.0111086		1031	H1-0	0.437878	8.32056e-06		1031	PTPRU	0.443871	0.00232445
1032	FLG	3.94214	0.0113677		1032	PAQR6	2.36918	8.41699e-06		1032	DSP	4.65259	0.00234829
1034	VAV3	0.339827	0.0113723		1033	TEAD3	0.370652	8.44992e-06		1033	VNN2	0.236992	0.00234902
1033	ADGRG2	0.247635	0.0113723		1034	MCTP1	0.303243	8.44992e-06		1034	LRRC74A	0.186505	0.00236448
1035	FCRLB	2.4595	0.0114044		1035	PTPRU	0.351022	8.48217e-06		1035	TC2N	4.0431	0.00236491
1036	FOXL2	3.71302	0.011466		1036	FHIP1A	2.32453	8.73427e-06		1036	PTGIR	0.239726	0.00240733
1037	TMEM244	8.61851	0.0114696		1037	KCNJ2	0.22346	8.81016e-06		1037	LHCGR	0.151313	0.0024083
1038	SYK	0.354446	0.0115042		1038	ADAM33	0.110444	8.93582e-06		1038	IGF1	0.283471	0.00241896
1039	PSTPIP2	2.19279	0.0115209		1039	SLC9A5	0.342154	8.96071e-06		1039	PTF1A	20.7191	0.0024314
1040	INSYN2B	3.45007	0.0115415		1040	HUNK	0.267121	9.08097e-06		1040	GJD2	3.16313	0.00250136
1041	C4orf50	0.385233	0.0115687		1041	RHCE	0.46879	9.29873e-06		1041	LRTOMT	3.13171	0.00253237
1042	GAL3ST1	2.57359	0.0115844		1042	TMEM184A	3.38594	9.3777e-06		1042	VSTM2A	0.0194565	0.00253547
1043	CDT1	0.467541	0.0117317		1043	CCDC159	2.0849	9.47848e-06		1043	ADAM23	2.68213	0.00253608
1044	RHOBTB3	2.43566	0.0119431		1044	SPON2	0.371917	9.47848e-06		1044	SLC22A18	0.486191	0.00254478
1045	HOGA1	0.356541	0.0120227		1045	MLPH	0.0895234	9.59526e-06		1045	MCTP1	0.399695	0.00257452
1046	KRT222	5.36301	0.012047		1046	ADGRV1	8.05206	9.60841e-06		1046	CENPF	0.443543	0.00261681
1047	LRFN1	2.22391	0.0120558		1047	SEPTIN3	0.419832	9.71484e-06		1047	GDF10	0.121097	0.00263094
1048	CLDN11	2.92772	0.0121711		1048	TSHZ3	0.453168	9.8983e-06		1048	TNFRSF19	0.469028	0.00267661
1049	SCN1B	0.321453	0.0122677		1049	VANGL1	0.424495	9.93207e-06		1049	CDH23	0.334334	0.00269915
1050	LRTM1	6.04278	0.0124138		1050	PCDH19	2.72435	9.99991e-06		1050	ARHGEF17	0.462993	0.00270284
1051	PRR15L	0.334613	0.0125323		1051	LRRC75B	0.492516	1.00629e-05		1051	TRPA1	5.63704	0.00274085
1052	PRRG1	2.77698	0.0126569		1052	WNT4	0.330853	1.02641e-05		1052	WLS	0.473389	0.0027534
1053	LDAF1	0.264004	0.0126631		1053	ERRFI1	2.9072	1.02849e-05		1053	SHCBP1	0.239619	0.00278812
1054	ADGRL2	0.32873	0.0128535		1054	MGLL	0.449553	1.02849e-05		1054	FAP	0.372023	0.00279546
1055	TFAP2C	0.123405	0.0128795		1055	SLC29A4	0.311843	1.03266e-05		1055	SPOCD1	0.272358	0.00280641
1057	TEKT2	2.08309	0.0129235		1056	TBATA	0.13974	1.05929e-05		1056	KIF23	0.401033	0.00281988
1056	CYP2A7	0.38474	0.0129235		1057	MYZAP	5.48537	1.06396e-05		1057	SUCNR1	0.267784	0.00283912
1058	RBFOX3	2.59554	0.0129511		1058	BEAN1	3.79586	1.0762e-05		1058	STAT4	2.50676	0.00283912
1059	DUSP5	3.85686	0.013063		1059	LLGL2	4.44643	1.07643e-05		1059	WDR97	2.26879	0.00285061
1060	GPC2	2.6422	0.0131304		1060	GCGR	0.0652965	1.07643e-05		1060	KMO	3.30424	0.00287657
1061	M1AP	4.02473	0.0131613		1061	HSF4	0.420862	1.12168e-05		1061	CECR2	0.433472	0.00288535
1062	SSC5D	0.266614	0.0131677		1062	PRICKLE2	0.418284	1.12497e-05		1062	PCDHB4	3.2213	0.00292096
1063	HPGD	0.154785	0.0132487		1063	SLC10A4	5.50431	1.17404e-05		1063	SOCS3	0.427118	0.00293921
1064	SLC17A9	0.276104	0.0132751		1064	KRT80	10.6146	1.19073e-05		1064	CENPI	0.390804	0.00294014
1065	FOXL2NB	4.9313	0.0133039		1065	PKD1L3	0.287551	1.21023e-05		1065	ADRA1B	0.19569	0.00299449
1066	ACVR1C	2.87886	0.0133227		1066	SMIM22	4.08206	1.28714e-05		1066	ASIC1	0.403413	0.00300773
1067	BIK	2.34731	0.0133687		1067	SULF2	0.409889	1.29125e-05		1067	SLC38A5	0.359035	0.00302599
1068	C8orf48	3.6041	0.0134795		1068	TMEM200A	0.412889	1.29542e-05		1068	PROKR2	0.121511	0.00305716
1069	CASKIN1	0.463207	0.0135761		1069	TMEM26	0.297346	1.33674e-05		1069	BDKRB2	0.276299	0.00305778
1070	GABRA2	0.0894491	0.0135853		1070	STK26	3.69444	1.34509e-05		1070	IMPA2	0.445758	0.00305778
1071	STK31	3.20592	0.0135947		1071	FBXO16	6.49508	1.34988e-05		1071	MGAT4C	8.81552	0.00306787
1072	BEND4	2.59473	0.0137594		1072	MPPED2	3.27142	1.43158e-05		1072	ADGB	0.291145	0.00308054
1073	RHBDL1	0.360254	0.0137594		1073	PLEKHG3	3.78718	1.46016e-05		1073	DAGLA	0.45556	0.00310381
1074	KHDRBS3	0.443497	0.0137661		1074	RBP7	3.64427	1.4789e-05		1074	BCL11A	4.66878	0.00310381
1075	KCNS3	0.278747	0.013826		1075	BCAM	0.333179	1.48025e-05		1075	CMA1	3.63393	0.00315478
1076	PMEL	4.07402	0.0139405		1076	GPR148	2.63282	1.51373e-05		1076	MOB3B	0.395477	0.00318214
1077	HLA-E	2.01925	0.0140172		1077	IL17RB	2.16439	1.54831e-05		1077	SPINK7	2.11732	0.00318238
1078	BHMT2	2.85375	0.0140496		1078	KCNJ5	0.458205	1.55354e-05		1078	PCP4L1	6.75907	0.00318762
1079	CYP2A6	0.488696	0.0142057		1079	MSR1	0.402439	1.59242e-05		1079	FAM162B	0.395585	0.00318913
1080	VEPH1	2.69349	0.014298		1080	NRSN1	0.498394	1.59886e-05		1080	RGMA	0.23414	0.00322929
1081	C11orf87	0.169605	0.014298		1081	RNF39	3.36131	1.63834e-05		1081	SLC26A9	0.225873	0.00324664
1082	GDPD5	0.450178	0.0143493		1082	FAM167A	0.335176	1.63834e-05		1082	THBD	0.472248	0.00325425
1083	MMP2	0.253766	0.0143495		1083	SLC1A7	0.127894	1.68079e-05		1083		0.432808	0.00328969
1084	OR2A7	2.70215	0.0143524		1084	HOPX	0.300172	1.68541e-05		1084	ERG	0.495689	0.00331339
1085	IFI44	0.329567	0.0143685		1085	PLAC8	0.351511	1.68954e-05		1085	WASF3	2.57951	0.00332497
1086	NNAT	0.225114	0.0144139		1086	DGKI	2.26134	1.69109e-05		1086	NR2F2	2.21217	0.00332916
1087	SOX7	0.423043	0.0145831		1087	SLC8A1	0.357092	1.69625e-05		1087	NPY5R	0.173684	0.00332916
1088	CHRNA3	0.309616	0.0147114		1088	FBXO2	0.495615	1.70359e-05		1088	KCND1	2.41231	0.00334338
1089	NKD1	3.35264	0.0147323		1089	FGD1	2.1259	1.72239e-05		1089	PSD2	0.377798	0.00337452
1091	LZTS1	2.56087	0.0147345		1090	DOK5	0.101499	1.72902e-05		1090	SKAP2	2.15736	0.0033798
1090	GPR157	2.43271	0.0147345		1091	C8orf88	3.62283	1.79733e-05		1091	OR51I1	0.13365	0.00339314
1092	MEP1B	0.3673	0.014763		1092	SNCG	0.266409	1.81097e-05		1092	FOXC1	2.72615	0.00347978
1093	OR3A2	6.62184	0.0147822		1093	AEBP1	0.215716	1.83721e-05		1093	MSTN	4.17737	0.00348252
1094	FZD1	2.13433	0.0148135		1094	ADAMTS2	2.92238	1.8399e-05		1094	SLC52A3	0.31759	0.00348787
1095	BNIP5	3.05847	0.0149586		1095	LCP1	0.421174	1.85681e-05		1095	LGI1	0.176635	0.00353755
1096	VWA3B	2.24552	0.0150415		1096	AADACL2	0.0875201	1.86205e-05		1096	KCND3	0.435594	0.00353919
1097	ZFPM2	0.189822	0.0151091		1097	RYR2	0.152362	1.87195e-05		1097	ROBO1	4.36871	0.00359951
1098	PPP1R36	0.353376	0.0152013		1098	FCGR2A	0.398616	1.88631e-05		1098	CYBRD1	2.88324	0.0035996
1099	ASB12	2.47387	0.0153007		1099	ACADS	2.32537	1.88703e-05		1099	PLA2G4F	7.28022	0.00361032
1100	PDE3A	0.303278	0.0153234		1100	FAM53A	0.260549	1.90332e-05		1100	PRSS16	2.39171	0.00362508
1101	ULBP2	4.01913	0.0153234		1101	MORC1	0.170669	1.91939e-05		1101	DCX	6.41427	0.00363095
1102	ZP1	0.303001	0.0153605		1102	CYP2C9	0.0543405	1.95618e-05		1102	UGT3A2	0.156485	0.00363186
1103	TEKT1	2.31227	0.0153718		1103	H1-6	0.13462	1.96074e-05		1103	CITED1	2.88242	0.0037033
1104	B4GALNT1	2.38129	0.0154987		1104	ICA1	2.0827	1.96433e-05		1104	GPR3	0.347609	0.00375923
1105	SPATS2L	2.1506	0.0155385		1105	C16orf54	0.17439	1.96916e-05		1105	SNCB	0.489929	0.00381271
1106	CDH7	0.0838558	0.0155722		1106	MUC3A	29.1116	1.97197e-05		1106	MISP	6.27353	0.00381494
1107	CCL2	4.39614	0.0156171		1107	TMEM108	0.376913	1.99322e-05		1107	AKAIN1	0.366575	0.00383799
1108	AKNAD1	2.56056	0.0156928		1108	GPR3	0.251046	1.99322e-05		1108	CFAP54	0.482385	0.00383799
1109	FCGR1A	0.341669	0.0156928		1109	GPRC5D	2.30078	2.0101e-05		1109	SRPX	0.381735	0.00383799
1111	AQP7	4.38618	0.0157058		1110	CNGA1	2.34617	2.032e-05		1110	HMMR	0.426267	0.00390219
1110	DNAH2	3.77946	0.0157058		1111	PPP2R2C	0.456719	2.04762e-05		1111	DPYSL5	2.27648	0.00392804
1112	CEMIP2	0.351073	0.0157243		1112	SEMA4G	2.38528	2.0486e-05		1112	NEUROD4	0.482492	0.00394174
1113	KRTAP5-7	3.95439	0.015892		1113	ADGRB1	0.193445	2.05182e-05		1113	HLA-C	2.04988	0.00398014
1114	THY1	0.376688	0.0158927		1114	HHIPL1	0.355678	2.07012e-05		1114	VWA3B	0.440954	0.00398894
1117	TFR2	2.78966	0.0159333		1115	GRM4	0.205497	2.07502e-05		1115	TMEM61	2.338	0.00399681
1115	C8orf88	2.62365	0.0159333		1116	TMEM114	0.0477913	2.10003e-05		1116	TMEM45B	3.75201	0.00400145
1116	GBP5	0.410538	0.0159333		1117	OSBPL5	0.471882	2.10362e-05		1117	MAGEC2	0.0795695	0.00403121
1118	IFI44L	0.312748	0.0160695		1118	APOE	0.366025	2.11061e-05		1118	NAT16	6.8398	0.0040323
1119	H1-2	0.368805	0.0161471		1119	CKB	0.364618	2.15679e-05		1119	PTGS1	0.448981	0.00406594
1120	KCNQ1	0.410946	0.0164747		1120	IL2RB	0.246587	2.18447e-05		1120	SLC6A5	13.9343	0.00414527
1121	OTOG	8.27849	0.0164956		1121	PRIMA1	0.13315	2.18447e-05		1121	PHLDA2	0.247333	0.00415854
1122	IL2RA	0.369304	0.0165547		1122	IFNK	0.293892	2.21183e-05		1122	MYO3B	2.71003	0.00417705
1123	RXRG	0.487384	0.0165667		1123	TCF7L2	0.489861	2.22365e-05		1123	VWC2	0.121057	0.00417902
1124	ANO9	5.5533	0.0166075		1124	KLF8	2.54253	2.34226e-05		1124	DPEP1	0.171806	0.00420015
1125	CSF1	0.472565	0.0167139		1125	TMPRSS3	0.0801911	2.34366e-05		1125	DGKB	5.16299	0.00421678
1126	ADGRG4	3.59254	0.0167443		1126	LRP8	0.373761	2.35697e-05		1126	TIMP4	0.430548	0.00422466
1127	PALM	2.11799	0.0167602		1127	AMH	2.97618	2.36089e-05		1127	ADGRG4	0.269779	0.00422723
1128	SGO1	2.27302	0.016766		1128	HPCA	0.380679	2.39098e-05		1128	THSD7A	0.452426	0.00422723
1129	SAMD11	0.182306	0.0168857		1129	KCNJ6	0.277948	2.4093e-05		1129	RPRM	6.58044	0.00424301
1130	LPAR5	0.433898	0.0169701		1130	GCAT	0.497733	2.43574e-05		1130	SPSB1	0.453658	0.00424301
1131	CFAP299	5.95322	0.0171248		1131	SLC38A4	0.151144	2.48565e-05		1131	IGFL3	2.41321	0.00424729
1132	DGKH	0.352672	0.0171568		1132	FER1L5	0.462949	2.50253e-05		1132	NCAPH	0.378696	0.00425652
1133	SNAI3	0.474849	0.0173183		1133	TNFRSF21	0.357231	2.52068e-05		1133	GRIK1	0.475384	0.00426737
1134	CNTN6	0.323649	0.0173895		1134	SPACA1	0.112655	2.53247e-05		1134	HJURP	0.188554	0.00427846
1135	PRR15	2.24037	0.0177772		1135	ADGRG6	0.214741	2.54161e-05		1135	SMOX	0.431919	0.00430801
1136	CCL4	0.369147	0.0179034		1136	FCGR3A	0.334409	2.54376e-05		1136	CDT1	2.08698	0.00431206
1137	PAPLN	0.341872	0.0182495		1137	TBCEL-TECTA	0.415497	2.55668e-05		1137	A4GALT	0.477083	0.00433505
1139	CRB1	0.314269	0.0182808		1138	PRRT2	0.346103	2.5784e-05		1138	AK5	0.390436	0.00436369
1138	PDZRN4	0.123124	0.0182808		1139	KCNQ3	0.19662	2.60944e-05		1139	OR2D2	0.170585	0.00441725
1140	S100P	0.412801	0.0183197		1140	RTP4	0.20174	2.61952e-05		1140	IGDCC3	2.85022	0.00442063
1141	CCDC180	2.05696	0.0184588		1141	GCH1	2.79746	2.66293e-05		1141	FSTL4	2.22766	0.0044657
1142	TMC7	2.08284	0.0185129		1142	PDXP	0.395575	2.70278e-05		1142	CHRFAM7A	0.335146	0.00447441
1143	NRP2	2.21412	0.0185237		1143	GBP4	0.367685	2.70551e-05		1143	IRAK2	0.449616	0.00447847
1144	IL17RD	3.23789	0.0185733		1144	PLEK	0.418175	2.70754e-05		1144	FFAR4	2.57742	0.00449103
1145	CISH	0.435422	0.0185933		1145	NPM2	4.1429	2.72033e-05		1145	AVPR2	0.310005	0.00451663
1146	TPPP3	0.476705	0.0186455		1146	CDH20	0.212202	2.78134e-05		1146	ADSS1	0.498131	0.00461151
1147	PSD4	2.24545	0.0188031		1147	GPR78	0.0674373	2.85855e-05		1147	CLVS2	0.17935	0.00469344
1148	GPR6	0.236957	0.0188914		1148	EPOR	2.20789	2.8699e-05		1148	TCIRG1	0.393507	0.00469881
1149	AQP3	4.78354	0.0190775		1149	PABPC1L2B	3.418	2.89204e-05		1149	OR2AK2	0.2951	0.00473536
1150	SPRY4	2.45744	0.0191525		1150	ERBIN	2.93043	2.92952e-05		1150	GBP4	0.46445	0.00473777
1151	OR52N1	16.498	0.0192057		1151	IGF1	0.211099	2.95334e-05		1151	KRT23	5.39217	0.004827
1152	BEAN1	2.58691	0.0193253		1152	ABCC6	0.364979	3.09945e-05		1152	QPCT	2.62924	0.00482781
1153	RALYL	0.172741	0.0196693		1153	PKDCC	0.391237	3.1023e-05		1153	CD207	0.374449	0.00482989
1154	WNT3	2.12133	0.0199483		1154	TRIM36	6.24348	3.10758e-05		1154	DUSP10	0.46922	0.00485456
1155	PNMT	0.20202	0.0200827		1155	SLC18A3	0.082563	3.12979e-05		1155	GLIS1	0.145271	0.00487302
1156	CLVS1	2.09466	0.0200949		1156	PRSS8	4.37874	3.15047e-05		1156	SYT10	0.298305	0.00487302
1157	CCDC85A	0.226029	0.0200958		1157	GREM2	0.300577	3.16583e-05		1157	LRRC7	2.76593	0.00489202
1158	L3MBTL4	0.382029	0.020128		1158	MEGF11	0.453265	3.16688e-05		1158	IL31RA	0.157261	0.00489248
1159	TMEM229A	3.86956	0.0201896		1159	CYP4A11	0.11494	3.26063e-05		1159	TMPRSS11F	0.205219	0.00491439
1161	GDF15	3.89371	0.0202075		1160	KRTCAP3	2.51995	3.30739e-05		1160	CKAP2L	0.245479	0.00492287
1160	TPBGL	0.400891	0.0202075		1161	TEX45	2.75895	3.38685e-05		1161	OR6A2	0.240371	0.00495303
1162	NIBAN3	3.62088	0.0203975		1162	TMEM132B	7.17896	3.39986e-05		1162	ADAMTS1	0.462323	0.00506317
1163	HEXIM2	0.454808	0.0204485		1163	SERPINI1	0.421373	3.42442e-05		1163	LAMB2	0.499966	0.005159
1164	TEDC2	0.450333	0.0204965		1164	ST6GALNAC3	0.399138	3.52957e-05		1164	PRKCD	2.04365	0.0051978
1165	ITGB1BP2	2.11045	0.0205377		1165	PDCD1	0.202297	3.53649e-05		1165	PCARE	0.327365	0.00519827
1166	ADGRL3	0.166592	0.0208388		1166	ACTN2	0.104632	3.54198e-05		1166	C16orf74	0.190057	0.00535871
1167	COL24A1	4.98433	0.0209587		1167	ANXA2	0.386898	3.55445e-05		1167	PTPRE	0.330236	0.0053883
1168	PAH	4.76054	0.0210155		1168	PXDN	0.298443	3.55619e-05		1168	ABCA12	2.90837	0.00543857
1169	AGBL2	2.13869	0.0210266		1169	PTAFR	0.437428	3.58871e-05		1169	SLC6A19	0.0707957	0.0054471
1170	APCDD1	2.73109	0.0212377		1170	CCND1	2.49433	3.60131e-05		1170	EYA1	2.71716	0.0054471
1171	RIMS3	2.5992	0.0213722		1171	WDR97	2.72045	3.61874e-05		1171	EVC2	0.351808	0.00545817
1172	OR2L13	4.16624	0.0214263		1172	ARHGAP4	0.452945	3.62508e-05		1172	NYNRIN	2.51643	0.00546516
1173	PRTG	0.400932	0.0216125		1173	ELN	0.258798	3.69387e-05		1173	ADRB1	0.13026	0.00548407
1174	ADAMTS6	2.0491	0.0218627		1174	FAM102B	0.408337	3.70676e-05		1174	KRTAP12-1	7.73087	0.00554614
1175	NR4A2	0.463231	0.0218938		1175	KCNJ8	0.284954	3.74037e-05		1175	AQP1	0.441394	0.00565129
1176	TAFA2	0.451819	0.0219842		1176	CYBB	0.485012	3.74287e-05		1176	ACTC1	2.69672	0.00570454
1177	ARHGEF5	2.12274	0.0220348		1177	PRLR	0.396167	3.83799e-05		1177	SOX7	0.434449	0.00571053
1178	ANXA13	5.64177	0.0220403		1178	NUDT11	2.1794	3.89041e-05		1178	MYC	0.38839	0.00571053
1179	FOXA3	9.33962	0.0222142		1179	CBLN1	0.111324	4.0105e-05		1179	CHD5	2.10509	0.00572018
1180	VILL	2.26841	0.0222142		1180	FBLN7	2.25735	4.06979e-05		1180	PDC	0.455387	0.00577286
1181	EPHA8	3.47628	0.0223317		1181	TMC3	0.443107	4.09756e-05		1181	ESPNL	0.204095	0.00578579
1182	CTAGE9	3.70082	0.022578		1182	CES5A	0.0981826	4.10295e-05		1182	CALB1	0.483514	0.00581294
1183	APOL1	0.330669	0.0225961		1183	MYCN	0.273329	4.10482e-05		1183	SLC2A2	0.201093	0.00585343
1184	HLA-DOB	5.07534	0.022707		1184	PPL	0.415181	4.12294e-05		1184	FCGR3B	0.313744	0.00594683
1185	KLHL41	0.499703	0.0227198		1185	PIK3AP1	0.477786	4.14921e-05		1185	F3	3.045	0.00594683
1186	LYPD6	0.13439	0.0228042		1186	PARVB	0.465845	4.14921e-05		1186	SRRM4	0.443732	0.00601619
1187	MTTP	0.414504	0.022956		1187	KCNJ14	2.40962	4.16372e-05		1187	DTX1	0.266499	0.00603177
1188	EXO1	3.0787	0.0230101		1188	SLC51A	2.02003	4.17536e-05		1188	CYP21A2	0.183762	0.00604731
1189	ANKRD30BL	3.50854	0.0230453		1189	RPS29	0.296526	4.20819e-05		1189	TAT	0.425039	0.00604731
1190	PWWP3B	5.94683	0.023081		1190	FSTL4	2.75655	4.22297e-05		1190	VAMP8	2.06637	0.00613696
1191	IL15	0.325183	0.0231378		1191	FRAT2	2.78666	4.28951e-05		1191	HFE	0.478091	0.00617342
1192	NUP210L	0.309872	0.0231534		1192	FOXL2NB	7.28832	4.31311e-05		1192	ZNF385D	0.360995	0.00617749
1193	ARL4C	2.55382	0.023482		1193	SLCO2A1	0.461352	4.3754e-05		1193	DNAH11	0.272662	0.00618506
1194	TRPM8	0.216041	0.0235666		1194	C12orf75	2.58868	4.39877e-05		1194	NMRK2	0.229413	0.00619419
1195	OR2A1	2.45154	0.0238912		1195	TSKU	0.407541	4.46213e-05		1195	ECM1	0.488373	0.0062014
1196	CYBRD1	2.64333	0.0239781		1196	ZNF423	0.454766	4.4842e-05		1196	DNAH2	0.274039	0.00623778
1197	SIGLEC8	0.415885	0.0239848		1197	OSBPL3	0.443787	4.52471e-05		1197	NIBAN3	0.271989	0.00623778
1198	DEGS2	2.14739	0.0242578		1198	CDH3	4.64699	4.63212e-05		1198	TGFBR3	3.44921	0.00625104
1199	SLC24A4	0.298692	0.0243193		1199	TEDC2	0.34607	4.68825e-05		1199	BMP2	0.377097	0.00626385
1200	SHC4	0.430995	0.0245928		1200	GLT8D2	2.5951	4.7191e-05		1200	CACNA2D1	5.33935	0.00626424
1201	ARHGAP10	0.453118	0.0250615		1201	TBC1D10C	2.57951	4.73595e-05		1201	PPP1R1B	0.264425	0.00626432
1202	NOTO	4.08792	0.0253126		1202	NCAM2	0.091673	4.73812e-05		1202	KCNK5	0.328671	0.00630137
1203	ARHGEF38	0.402684	0.0253407		1203	WNT9A	0.228425	4.78856e-05		1203	CEP55	0.309311	0.00640415
1204	HTRA1	0.436236	0.0253674		1204	GJA4	2.56668	4.81059e-05		1204	STC1	0.330787	0.00645565
1205	CHRNA6	6.331	0.0253742		1205	COL4A2	0.406472	4.81059e-05		1205	GABRG1	7.48617	0.00646814
1206	ESPN	0.256293	0.0257247		1206	EXPH5	5.18081	4.81618e-05		1206	GP6	3.4111	0.00647855
1207	CFP	2.48759	0.0258963		1207	IQCA1	0.384247	4.99314e-05		1207	OR8D1	0.0823012	0.00652953
1208	ANO3	0.193975	0.0259781		1208	AQP1	0.349329	5.04793e-05		1208	PMP22	0.440554	0.00664371
1209	TSPAN1	3.47743	0.0260959		1209	KY	0.36075	5.08031e-05		1209	SH2D2A	0.323085	0.00669076
1210	DMD	0.453965	0.0261055		1210	BATF3	0.33568	5.08031e-05		1210	HOPX	0.423258	0.00672483
1211	NT5C	2.15142	0.0261351		1211	SGPP1	2.58223	5.10702e-05		1211	ADAMTS7	0.234854	0.00676217
1212	LRFN2	3.25485	0.0262316		1212	DEGS2	2.78244	5.11851e-05		1212	GSTT2B	0.258783	0.00678948
1213	PRRG2	0.453405	0.0262316		1213	BCL6	0.30334	5.13676e-05		1213	PLXNB3	0.387374	0.00700292
1214	PTN	0.375477	0.0262316		1214	LIPJ	0.451831	5.15488e-05		1214	APOL4	0.38743	0.00705996
1215	RAMP3	0.300602	0.0263654		1215	PPP1R13L	4.44549	5.15802e-05		1215	ULBP3	0.296754	0.00707279
1216	HGF	0.453639	0.0264324		1216	FLI1	0.460113	5.19079e-05		1216	SPATA18	0.470094	0.00712216
1217	ABCA6	2.06969	0.02656		1217	SMIM10L2A	2.33221	5.20177e-05		1217	SLC43A1	0.451756	0.00712626
1218	FAM167A	0.467587	0.0265886		1218	HTR4	10.2702	5.23153e-05		1218	FAM110B	2.90417	0.00715772
1219	VCAN	3.01468	0.0271943		1219	CDHR1	0.232364	5.25763e-05		1219	APOBR	0.326653	0.00717589
1220	MAP2K6	0.446114	0.027244		1220	DUSP10	0.384512	5.32334e-05		1220	GJB7	3.07815	0.00721405
1221	RASL10B	0.484542	0.0272894		1221	P3H2	4.01137	5.32625e-05		1221	ADGRA1	0.340359	0.00723989
1222	DLEC1	2.13185	0.0273539		1222	SMOC2	0.353014	5.46028e-05		1222	NDC80	0.220184	0.00725903
1223	DAPK2	3.58325	0.0273892		1223	NREP	0.321143	5.49073e-05		1223	CFC1B	0.315057	0.00732554
1224	CFAP45	5.24453	0.0278295		1224	DOCK10	0.324206	5.49307e-05		1224	CDH17	0.291292	0.00733927
1225	H2AC15	0.454375	0.0280484		1225	MT1X	2.23564	5.5235e-05		1225	C1GALT1C1L	0.236289	0.0073687
1226	FIGN	0.352124	0.0281421		1226	MARCHF3	0.447831	5.63231e-05		1226	CAVIN4	0.41486	0.00739484
1227	SCARF2	0.489302	0.0283193		1227	CDH12	9.93534	5.72433e-05		1227	CLEC3B	0.272378	0.00742603
1228	CHAT	7.40372	0.0288397		1228	MEI4	6.53133	5.81616e-05		1228	LMO1	4.09769	0.00745139
1229	SEMA5A	3.14931	0.0290282		1229	DIPK2B	0.436126	5.82098e-05		1229	C3	3.33661	0.00746666
1230	ALDH1A1	0.49419	0.0291058		1230	BCO2	2.02814	5.9629e-05		1230	VCAM1	0.405801	0.00751639
1231	UBE2C	3.59732	0.0293899		1231	CMTM2	2.53885	5.9994e-05		1231	GPR17	0.255544	0.00754424
1232	NPIPA3	0.348007	0.0294766		1232	ETNPPL	10.2047	6.05351e-05		1232	P4HA3	2.13244	0.00760599
1233	CUX2	7.53689	0.0294862		1233	PITPNM1	0.497884	6.0705e-05		1233	FLT4	0.499234	0.00762796
1234	VPREB3	0.349142	0.0298555		1234	C2orf50	3.90296	6.09115e-05		1234	TANC1	2.20183	0.00765283
1236	CDH23	2.57389	0.0302974		1235	TESMIN	5.00274	6.15268e-05		1235	MYO18B	0.137971	0.00770431
1235	RPL39L	2.16945	0.0302974		1236	CARD16	0.330237	6.19834e-05		1236	ITPR3	0.444859	0.00775884
1237	IL32	0.444389	0.0303886		1237	SPATA9	3.29962	6.2465e-05		1237	PPP1R17	0.157192	0.00777808
1238	ZPBP	4.92806	0.0304049		1238	PRKAG1	2.01171	6.28505e-05		1238	PODNL1	0.332575	0.00782651
1239	PNMA5	4.72485	0.0304338		1239	ADRB2	3.23814	6.31697e-05		1239	ZNF804B	10.6042	0.00783151
1240	SPOCD1	3.06377	0.0305856		1240	ASB14	2.31918	6.32027e-05		1240	MTMR11	2.28995	0.00783151
1241	SH3GL2	0.488467	0.0306093		1241	ANKRD34A	0.48398	6.33427e-05		1241	IQCA1	0.488355	0.0079132
1242	TSHR	2.0971	0.0306901		1242	CDH4	0.15674	6.40494e-05		1242	IGF2	0.137207	0.00792079
1243	ANKRD33B	3.73635	0.0307618		1243	RORC	0.280944	6.48849e-05		1243	CHRM3	0.333881	0.00794504
1244	FCN1	3.91543	0.0311512		1244	TMEM176B	0.282912	6.56018e-05		1244	TUBA4B	0.270275	0.00797763
1245	GALNT14	0.319675	0.0311694		1245	ZNF843	0.483758	6.66227e-05		1245	RAPGEF5	2.1523	0.00800582
1246	WNT11	3.57709	0.0311695		1246	PTER	4.64969	6.73516e-05		1246	NDNF	7.69622	0.00806179
1247	ENTPD3	0.450122	0.0311832		1247	NOSTRIN	0.362585	6.81467e-05		1247	SEPTIN14	0.230702	0.00809126
1248	SPOCK1	0.28327	0.0313232		1248	TUBB2B	4.56601	6.84254e-05		1248	SOX11	6.86212	0.00815802
1249	ADH1A	0.267457	0.0313309		1249	UNC13D	2.98813	6.8926e-05		1249	ADAMTS19	0.113781	0.00820944
1250	TGFB2	0.499993	0.0313389		1250	LAMA4	0.437981	6.8926e-05		1250	BRIP1	0.379392	0.00823104
1251	PLG	0.133108	0.0314512		1251	NINJ2	2.53354	7.06177e-05		1251	ENTPD3	2.28797	0.00825297
1252	UNC5A	0.309582	0.0315513		1252	TG	4.50648	7.08734e-05		1252	HS6ST2	0.148737	0.00837212
1253	APOB	7.24373	0.0320544		1253	NTNG1	0.160794	7.09106e-05		1253	HSPA2	2.37614	0.00837845
1254	HS3ST3A1	6.70166	0.0322325		1254	HLA-B	2.63825	7.09142e-05		1254	EGLN3	0.325014	0.00846942
1255	EPN3	3.12698	0.0323889		1255	CXorf58	2.0527	7.09873e-05		1255	PKD1L1	0.459838	0.00859796
1256	BHMT	3.79784	0.0326566		1256	ANO9	8.47759	7.15118e-05		1256	SIX2	2.81951	0.00861613
1257	KIAA1217	0.391713	0.0326566		1257		2.02914	7.17611e-05		1257	DMRTA2	4.00806	0.00863287
1258	MIXL1	6.05956	0.0327074		1258	NKX2-2	23.3687	7.21005e-05		1258	CYP4Z1	0.223361	0.00872706
1259	PRSS35	0.398334	0.0329997		1259	SCARF2	0.381804	7.2317e-05		1259	SPTSSB	0.299701	0.00872724
1260	RSPH10B	2.10873	0.0330044		1260	SYTL2	2.64289	7.27692e-05		1260	TREM1	0.210518	0.00874883
1261	MXRA8	0.431618	0.0330557		1261	MT3	4.68508	7.30867e-05		1261	INSC	0.16033	0.00875227
1262	CRIM1	0.449094	0.0332708		1262	EPHA8	0.203977	7.32221e-05		1262	UBQLNL	0.218229	0.00879363
1263	H4C15	0.45519	0.0332788		1263	CMTM7	0.414027	7.52018e-05		1263	DUXB	2.67912	0.00886576
1264	WSCD2	0.358612	0.033293		1264	EFS	0.223493	7.56813e-05		1264	IDO1	0.229403	0.00892416
1265	TEX15	4.1384	0.0333243		1265	KCND3	0.36976	7.69031e-05		1265	PCDHB7	2.24616	0.00902954
1266	OR52I2	2.18126	0.0334196		1266	BNIP5	0.265376	7.78159e-05		1266	MYOM1	0.463448	0.00903775
1267	FOXC1	0.41751	0.0335636		1267		0.484799	7.81311e-05		1267	FZD8	0.495979	0.00903847
1268	NPHS1	0.263474	0.0337101		1268	MLKL	0.374479	7.86156e-05		1268	CYP11A1	0.168677	0.00903866
1269	CATIP	0.434725	0.034094		1269	MAP3K19	0.343575	7.95979e-05		1269	CMYA5	2.32033	0.00904717
1270	CCL24	4.41784	0.0341748		1270	BATF2	0.426316	8.19662e-05		1270	C7orf57	0.311666	0.00908322
1271	DNAH9	2.10644	0.0341748		1271	FOSL2	0.456393	8.28811e-05		1271	SLC6A3	0.0703636	0.00913107
1272	HTR2A	0.268531	0.0344307		1272	NTNG2	0.220085	8.29416e-05		1272	SOX17	0.488782	0.00914016
1273	SLC28A3	2.112	0.0345302		1273	TGFB1I1	0.495507	8.53568e-05		1273	REEP6	2.07202	0.00915382
1274	MS4A8	4.13839	0.0345856		1274	SLC38A5	0.299223	8.8454e-05		1274	ERBIN	2.16099	0.00915473
1275	ADAMTS14	4.14365	0.0347621		1275	ASPG	2.74254	9.00728e-05		1275	KCNJ4	0.267144	0.0091584
1276	KCNJ2	0.378417	0.0347621		1276	CCR1	0.474268	9.07936e-05		1276	PLEKHG3	2.51532	0.00921038
1277	ZBTB7C	2.35734	0.0348723		1277	INPP4B	0.352571	9.18187e-05		1277	FAM110D	0.372919	0.0092113
1278	ARC	0.307237	0.0349845		1278	DIPK1B	2.52193	9.34665e-05		1278	TMEM102	2.45419	0.00924221
1279	AIRE	4.49325	0.035251		1279	VWDE	2.4842	9.40311e-05		1279	CDH3	3.08594	0.00927792
1280	ULBP3	3.06423	0.035251		1280	KCNV1	0.0890192	9.50381e-05		1280	ELAVL3	0.318738	0.0094536
1281	C4B	0.346914	0.0352515		1281	FOXF1	0.112873	9.52451e-05		1281	GDF15	0.269664	0.00945511
1282	ABCA9	2.29538	0.0352802		1282	CSF1	0.397601	9.65319e-05		1282	CTXND1	0.248952	0.00947473
1283	SMOC1	3.84774	0.0354786		1283	PRKX	0.327262	9.81025e-05		1283	CCNJL	0.344506	0.0095893
1284	IFNK	0.44111	0.0354824		1284	NPY5R	0.124051	9.93401e-05		1284	SLC7A8	2.78314	0.00965939
1285	GDNF	8.61122	0.0355628		1285	ACTA1	4.08534	0.000100453		1285	LPIN3	2.50826	0.00966525
1286	TMEM132B	3.88177	0.0361743		1286	GABRA3	0.0372395	0.000101069		1286	PLIN3	0.474516	0.00969269
1287	CES5A	0.203187	0.036281		1287	SLC6A15	0.1914	0.00010111		1287	DKK4	3.03624	0.00973443
1288	SLC1A2	0.318797	0.0366966		1288	MAP3K8	0.336498	0.000101189		1288	CEMIP2	2.62874	0.00976911
1289	NFATC4	0.34089	0.0368508		1289	LAPTM5	0.462477	0.000102576		1289	EPHA3	3.35259	0.00980748
1290	MADCAM1	0.387372	0.0370675		1290	TGFA	2.90511	0.000104847		1290	SLC51B	0.337313	0.00988647
1291	PCDHB4	0.373446	0.0371044		1291	IL17D	2.06203	0.000105264		1291	GDNF	0.104643	0.00995999
1292	ADRA2A	2.62082	0.0371749		1292	NTS	0.0886022	0.000105792		1292	FABP7	5.29725	0.00996794
1293	ALOX12B	4.11693	0.0372743		1293	SAMD3	0.418808	0.000107		1293	SGO1	0.463734	0.0100763
1294	HAL	0.409638	0.0374789		1294	NMUR2	0.0681883	0.000107		1294	TGFB1	0.478665	0.0100825
1295	TBATA	4.52165	0.0377265		1295	GADD45A	0.44864	0.000107093		1295	CD1D	0.341455	0.0101794
1296	GLT1D1	4.46094	0.0378489		1296	C1QTNF2	0.27812	0.00010821		1296	OR13C9	0.438316	0.0102568
1297	CCDC60	2.59593	0.0378541		1297	ACTG2	0.0928108	0.000108319		1297	TTC22	3.23013	0.0102907
1298	UNC5C	0.292486	0.0378551		1298	TMBIM1	0.4981	0.00011026		1298	SELP	0.44332	0.0103611
1299	MXRA5	0.404433	0.0380552		1299	TAL2	3.76692	0.000111293		1299	RIPK4	5.54627	0.0103923
1300	GULP1	0.427712	0.0380947		1300	METTL7A	2.06503	0.000111293		1300	CELF2	0.452489	0.0104126
1301	FRMPD3	3.64138	0.0383463		1301	NUP62CL	2.05564	0.00011215		1301	MID1	2.08984	0.0104601
1302	CNTFR	2.82912	0.0383883		1302	DHPS	2.32193	0.000112156		1302	CFC1	0.453401	0.0104691
1303	EPHA1	2.63648	0.0386365		1303	HMCN1	0.292341	0.000113944		1303	MLKL	0.485787	0.0105218
1304	KIAA0319	0.494241	0.0387439		1304	LZTS3	2.05083	0.000115186		1304	KCNB2	3.39255	0.0105934
1305	DNAJC5B	0.24867	0.0387708		1305	TMEM91	2.12199	0.00011587		1305	IQANK1	3.56282	0.0106056
1306	CARD9	0.476211	0.0387923		1306	LAMB2	0.431279	0.000118111		1306	CDH20	0.340936	0.0106466
1307	RAB6C	2.84764	0.0388148		1307	RNF183	7.02049	0.000122686		1307		2.69889	0.0106928
1308	RBM20	2.2358	0.0389512		1308	ESRP2	2.02512	0.000122705		1308	FRAT2	2.08941	0.0108025
1309	MMP25	0.401635	0.0390074		1309	SCARA5	0.129356	0.000123378		1309	GPR83	0.222885	0.0108796
1310	ZNF703	0.449791	0.0392645		1310	FAM43B	0.195063	0.000123763		1310	RD3	0.218293	0.0109548
1311	GJB5	4.04251	0.0395087		1311	ABCC9	0.441959	0.000123874		1311	LRP1B	4.72205	0.0109717
1313	MUC4	4.05963	0.0395875		1312	NR5A2	0.370617	0.000124341		1312	NRROS	0.422548	0.0112544
1312	SLC6A1	2.33005	0.0395875		1313	CHGB	0.449821	0.000124433		1313	MATN1	0.38656	0.0112646
1314	TMEM184A	0.463575	0.0397148		1314	NEFL	7.14527	0.000125229		1314	SHISAL2A	0.46838	0.0113038
1315	OAS2	0.44996	0.0397408		1315	CLCNKB	4.17196	0.000126358		1315	FHL5	0.480816	0.0113959
1316	BEST4	2.17479	0.0400067		1316	SCUBE1	0.115697	0.00012643		1316	KIF14	0.232004	0.0114558
1317	LAMP5	0.279789	0.0400085		1317	GREP1	0.33649	0.000126582		1317	HLX	0.388322	0.0114896
1318	TMEM154	2.3327	0.0402281		1318	ACTG1	2.21148	0.000127094		1318	GREB1	4.18559	0.0115096
1319	KCNV1	0.178728	0.0402509		1319	CHRNA5	0.21388	0.000129398		1319	AADACL2	0.198936	0.0115131
1320	ATP1A2	2.04461	0.0403034		1320	CYP3A4	0.177668	0.00012956		1320	TPBG	3.23005	0.011551
1321	ETV1	2.017	0.0404265		1321	DOK7	3.37838	0.000131257		1321	SYT16	2.1021	0.0115608
1322	MORC1	0.315006	0.0406367		1322	SCNN1A	3.75353	0.000134444		1322	LIMS2	0.495644	0.0115755
1323	PLCD3	2.00814	0.0407592		1323	OLFML2A	0.40214	0.000134444		1323	CALN1	0.178982	0.0116387
1324	AGMO	5.48145	0.0409144		1324	SORBS2	0.255319	0.000134881		1324	SPINK13	2.25005	0.011669
1325	EVPL	4.11116	0.0409144		1325	DSP	5.55499	0.000135097		1325	VWA1	0.477247	0.0117158
1326	RPS29	0.437079	0.0409924		1326	TTN	0.246552	0.000135418		1326	LYZ	0.463451	0.0117398
1327	NAT16	0.194153	0.0413018		1327	SLC51B	0.229414	0.000137244		1327	CYP4X1	0.330528	0.0117451
1328	OLFM2	2.25026	0.0415473		1328	APOBEC3B	0.276924	0.000138031		1328	KCNS1	0.405455	0.0118106
1329	PPARGC1A	0.495548	0.0418271		1329	CCDC178	0.148559	0.000138734		1329	RBM38	0.441185	0.0118131
1330	LRRC3B	0.438878	0.0419224		1330	SYDE2	3.34707	0.000139035		1330	NRN1	3.35123	0.0119266
1331	POU2F3	0.293533	0.0423685		1331	PTPN14	3.16321	0.000141134		1331	CRIP1	2.07616	0.0120499
1332	HGFAC	3.59604	0.042505		1332	ARHGAP22	0.359969	0.00014135		1332	GIPC3	0.48972	0.0120546
1333	CABLES1	0.441368	0.0426788		1333	ZMAT4	0.277597	0.000142171		1333	KCNJ15	0.214967	0.0120605
1334	DDO	0.417412	0.0426835		1334	KCND1	2.74835	0.00014315		1334	MAP3K8	0.448109	0.0121207
1335	PLP1	4.37679	0.0427508		1335	ARHGEF16	4.06571	0.00014478		1335	CACNA1I	0.188452	0.0122619
1336	CD69	3.09152	0.0431544		1336	TPD52L1	4.03464	0.000146529		1336	NPY1R	0.323673	0.0123925
1337	ODF3B	0.391484	0.0432238		1337	TAGLN3	3.26071	0.000147193		1337	TICRR	0.468142	0.0124225
1339	GRM8	0.333611	0.0440209		1338	GPRC5B	0.422868	0.000148564		1338	NKX2-2	9.82772	0.0124225
1338	GPR88	0.213318	0.0440209		1339	ALDH1A3	0.455993	0.000148649		1339	H3C1	2.95788	0.0124541
1340	ITGA2	2.04067	0.0445762		1340	ARPP21	0.115308	0.00014898		1340	CA12	3.60017	0.012486
1341	MUC20	2.00642	0.0448256		1341	H3-2	4.92613	0.000149372		1341	MADCAM1	2.60261	0.012559
1342	GATA6	3.41366	0.044867		1342	LGR4	2.32339	0.000149935		1342	TRIM58	0.34775	0.0125702
1343	RBM47	0.425913	0.0449078		1343	ALS2CL	2.70396	0.00015239		1343	PIK3R6	0.43421	0.0126384
1344	BCAM	0.497789	0.0450528		1344	GDPD2	2.59622	0.00015239		1344	OPCML	0.281756	0.012687
1345	SYT16	0.496577	0.0451346		1345	TNFSF10	2.42999	0.000152432		1345	H3C6	4.65231	0.0127052
1346	EIF4E1B	2.86068	0.0453126		1346	PABPC1L2A	2.70029	0.000153756		1346	CYP1A1	0.256358	0.0127081
1347	TTR	0.200342	0.0454172		1347	HRH3	4.42189	0.000157521		1347	IL22RA1	0.154321	0.0127366
1348	CPNE8	0.484119	0.0454747		1348	TC2N	4.65914	0.000167474		1348	TSHR	0.482816	0.0128107
1349	RDH12	2.47911	0.0457016		1349	PHGDH	0.49894	0.000170595		1349	NOS3	0.493159	0.0128849
1350	SMOC2	0.494874	0.0457016		1350	MAFB	0.437317	0.000171411		1350	TNR	2.2402	0.0128849
1351	PRSS16	2.05349	0.0457728		1351		0.294354	0.000172176		1351	GGH	0.454354	0.0128906
1352	SLC16A5	2.79106	0.0460936		1352	PIF1	0.190075	0.000172194		1352	HECW1	0.187897	0.0128906
1353	NECAB1	2.53544	0.0462421		1353	ADH6	0.294018	0.000176404		1353	MYOF	2.33656	0.013036
1354	FAM180B	2.41217	0.0466969		1354	FAT4	0.351813	0.000177018		1354	MARCHF11	0.389021	0.0130485
1355	CACNA2D1	0.232405	0.0471572		1355	ASIC3	2.08945	0.000179392		1355	UTS2R	0.264081	0.0130616
1356	TESMIN	2.9724	0.047182		1356	IL17RD	4.08196	0.000181903		1356	SOHLH2	0.25786	0.0130849
1357	CPXM1	0.166088	0.0472211		1357	FAM124A	0.38732	0.000181963		1357	F2R	0.395424	0.0131077
1358	CLNK	0.258224	0.0472718		1358	TOP1MT	2.33206	0.000182232		1358	GALNT6	0.365518	0.0131675
1359	LIN28B	5.7205	0.0480698		1359	NPY1R	0.228833	0.000182364		1359	STIMATE-MUSTN1	2.16977	0.013226
1360	FSCN3	3.01945	0.0483038		1360	MTARC2	3.45255	0.000183046		1360	HK3	0.354293	0.0133513
1361	SSUH2	2.90323	0.0483353		1361	UNC5B	0.318966	0.00018538		1361	ADAM11	3.19253	0.0133885
1362	SLC2A10	0.442589	0.048405		1362	TSPAN18	0.448158	0.000190415		1362	MUC4	0.240448	0.0134401
1363	TREH	3.04248	0.0485164		1363	IL32	0.351223	0.000193366		1363	SNCAIP	3.12813	0.0135377
1364	ZNF208	2.24939	0.0486364		1364	PROKR2	0.0941132	0.000195105		1364	CHRNA3	0.357927	0.0135832
1365	ANOS1	0.454913	0.048804		1365	BMP4	4.98049	0.000196276		1365	OR2M3	0.139379	0.0136313
1366	MYOF	0.449217	0.048968		1366	GNLY	0.128172	0.000198422		1366	TRPC3	2.09704	0.0136824
1367	IL12RB2	2.93046	0.0493662		1367	IGF2	11.3561	0.000199975		1367	ITGBL1	3.31988	0.0136847
1368	MET	0.42492	0.0496835		1368	PPARGC1A	0.388408	0.000199975		1368	KAZN	0.495416	0.0137021
1369	DCLK1	0.376247	0.0497582		1369	ABCB1	0.379579	0.000200949		1369	EPHA7	5.32524	0.0137143
1370	GYPE	2.269	0.0497663		1370	GIMAP2	0.437937	0.0002025		1370	DOCK10	0.452835	0.0137602
1371	FBLN1	0.306894	0.0497776		1371	STING1	0.468051	0.000203276		1371	FBP1	3.01667	0.013829
1372	GCNT3	0.279069	0.0498529		1372	RTKN2	0.410098	0.000204519		1372	KIAA1210	0.270412	0.0138668
1373	COL12A1	0.230352	0.0499342		1373	CASKIN1	0.415376	0.000205354		1373	HRH2	0.406338	0.0138668
					1374	PEBP4	0.205757	0.000206543		1374	GRIA1	0.196531	0.0138926
					1375	CCN2	0.356007	0.000209559		1375	RAMP1	0.222888	0.0144326
					1376	HSPG2	0.461209	0.000211378		1376	FCER1A	0.331486	0.0145306
					1377	RBPMS2	0.366835	0.000212083		1377	NUAK2	0.487471	0.0146096
					1378	SLC26A4	0.249713	0.000214145		1378	LHX6	0.408197	0.014712
					1379	MC1R	2.08907	0.000216749		1379	IGDCC4	0.498378	0.0147348
					1380	CLEC14A	0.440199	0.000220362		1380	E2F2	0.188073	0.0148403
					1381	RASA3	0.482513	0.000221504		1381	RAB6C	0.350929	0.0149335
					1382	TM4SF18	0.466802	0.000224216		1382	CDH10	7.5726	0.0149335
					1383	MAFK	2.00524	0.000225839		1383	ANO2	0.371844	0.014995
					1384	AOC3	0.471192	0.000227272		1384	DNAH9	0.48281	0.014995
					1385	ADGRL4	0.454341	0.000229726		1385	CARD16	0.472703	0.0150419
					1386	FAM20C	0.3778	0.00023053		1386	ZFPM2	4.23164	0.0150752
					1387	TGIF1	3.88011	0.000235129		1387	SEZ6L	0.305255	0.0150752
					1388	FLT1	0.464392	0.000236462		1388	LILRB2	0.486884	0.0150772
					1389	SLC24A2	0.12833	0.000236462		1389	IQGAP3	0.222604	0.0150821
					1390	CHST2	2.70749	0.000237531		1390	PLEKHS1	0.208407	0.0151459
					1391	CLDN9	3.24919	0.00023877		1391	C4orf50	0.451896	0.0151778
					1392	FNDC10	0.476039	0.000239522		1392	HOXB2	0.16695	0.0152557
					1393	CCR7	0.260434	0.000245544		1393	CILP	0.405929	0.0152852
					1394	NMU	0.143693	0.000246763		1394	AEBP1	0.365973	0.015302
					1395	RGMA	0.200501	0.000248374		1395	SECTM1	0.369431	0.0153186
					1396	TPPP3	0.418694	0.000251479		1396	RYR3	2.25769	0.0154011
					1397	C11orf94	2.11447	0.000252408		1397	ACKR3	0.431652	0.0154468
					1398	GNG8	0.11142	0.00025383		1398	KIFC1	0.411924	0.0154581
					1399	GALNT16	0.435156	0.000254511		1399	DSG2	3.37485	0.0154581
					1400	CASP8	2.39408	0.000256566		1400	LAMP5	3.56664	0.0154924
					1401	ANO7	2.73427	0.000256703		1401	PRCD	0.429035	0.0154966
					1402	HLA-G	3.74805	0.000259239		1402	B4GALNT4	3.53536	0.015568
					1403	SMYD2	2.11231	0.000263476		1403	EPHX4	0.417071	0.0156037
					1404	B3GLCT	0.417099	0.000263599		1404	P2RY6	0.415284	0.0156037
					1405	ACADL	0.178309	0.000266458		1405	COL9A3	0.235441	0.0157636
					1406	CALCRL	0.408552	0.00026883		1406	ISLR2	0.394674	0.0158038
					1407	TSPAN1	4.59908	0.000271332		1407	MYOZ1	2.94989	0.0159261
					1408	CTXN1	2.16646	0.0002722		1408	PTPRT	0.286288	0.0160487
					1409	GBP3	0.397441	0.0002722		1409	ADAMTSL5	0.33978	0.0160487
					1410	CNGB1	0.0700113	0.000273812		1410	SLC2A4	2.45704	0.0160487
					1411	RUSC1	0.479926	0.000275538		1411	SEL1L3	2.06043	0.0161178
					1412	ZNF257	2.87802	0.00027597		1412	ATOH8	0.427596	0.0162448
					1413	GPR141	0.368037	0.000276114		1413	AQP9	0.370669	0.0162998
					1414	GPR156	0.330797	0.000276783		1414	OR51I2	0.173028	0.016303
					1415	FZD1	2.35443	0.000280652		1415	IGSF10	2.4538	0.0163253
					1416	PPP4R4	6.45991	0.000287112		1416	SCT	2.51746	0.0163393
					1417	SEPTIN14	0.170635	0.000288064		1417	SLC8A2	4.92686	0.0163826
					1418	CD86	0.436405	0.000288987		1418	KCNK9	0.376105	0.016448
					1419	MAPK11	0.381377	0.00028909		1419	MELK	0.300372	0.016448
					1420	STYK1	3.24491	0.000290477		1420	ENTPD2	2.40565	0.0165302
					1421	KCNK5	0.267894	0.000291164		1421	LRFN2	0.33488	0.0166022
					1422	NCMAP	3.07002	0.000293504		1422	FKBP1B	0.430207	0.01663
					1423	MTMR11	2.69886	0.000294063		1423	OTOGL	3.37697	0.0167096
					1424	CLVS2	0.142396	0.000294388		1424	CPNE7	3.0502	0.0167181
					1425	SLITRK5	0.188142	0.000296114		1425	GRIN1	0.133073	0.0168289
					1426	XG	0.150739	0.000302971		1426	SHISA2	0.459676	0.0168747
					1427	CNTNAP5	0.0661676	0.00030315		1427	GALNT14	0.342077	0.0169573
					1428	RGS10	0.412814	0.00030523		1428	SLC17A9	0.343847	0.0170125
					1429	FST	0.119166	0.000306223		1429	SERPINA5	0.255952	0.0171332
					1430	FIGN	0.27738	0.000306615		1430	PPP1R36	2.42519	0.0172208
					1431	DDX11	2.01549	0.000309045		1431	CENPA	0.302122	0.0172229
					1432	LRRC56	2.05366	0.00030932		1432	SLC8A3	0.469913	0.0173681
					1433	LRRC3B	0.33968	0.000309365		1433	ARFGEF3	2.40086	0.0174042
					1434	CARNS1	2.19263	0.000313747		1434	ARHGEF19	0.39486	0.0175664
					1435	M1AP	4.64467	0.000314924		1435	HLA-DQB1	4.47071	0.0175812
					1436	RMI2	0.378237	0.000318227		1436	FOXP2	0.252456	0.0177374
					1437	CLUL1	4.1859	0.000319057		1437	GPD1	2.02165	0.0177764
					1438	ANOS1	0.346671	0.00031963		1438	C17orf113	2.22607	0.0178996
					1439	TMPRSS6	0.269503	0.000319934		1439	COL16A1	0.408124	0.0180277
					1440	GPR6	0.187354	0.000320864		1440	HTR1A	0.310024	0.0181969
					1441	CCNO	3.45684	0.000322009		1441	ADH1A	0.308208	0.0182273
					1442	PPP1R17	0.104986	0.000322231		1442	TDRD1	0.305641	0.0182645
					1443	IGFL2	2.13615	0.000322543		1443	GPR157	0.472	0.0184853
					1444	KCNB1	2.26972	0.000322546		1444	TRIP10	0.467348	0.0186931
					1445	RHOJ	0.451541	0.00032266		1445	AKAP14	0.217275	0.0188817
					1446	MAGI3	2.30342	0.000328879		1446	HTRA3	0.336815	0.0189843
					1447	TRPM2	0.350394	0.000328879		1447	ADH4	0.47683	0.0191094
					1448	GP6	4.17294	0.000330044		1448	ADAM28	2.23053	0.0191139
					1449	TRHDE	10.6992	0.00033273		1449	CYP2C9	0.164292	0.0191193
					1450	TNFRSF19	0.446496	0.000334976		1450	MMP2	0.320393	0.0191249
					1451	FFAR4	2.88544	0.000336679		1451	CSF2RB	0.496466	0.0191313
					1452	AFF2	0.452924	0.000346347		1452	MUC12	0.072625	0.0192362
					1453	CITED2	0.475212	0.000351557		1453	SNX31	0.276246	0.019416
					1454	PLS3	2.89371	0.000352861		1454	OR2H2	0.324289	0.0196759
					1455	ZFPM1	0.458957	0.000354476		1455	TCP11X1	3.90477	0.0196941
					1456	MAGEC1	0.116637	0.000355037		1456	IHO1	0.353026	0.0196952
					1457	H1-5	0.303436	0.000358583		1457	WDR49	0.396846	0.019712
					1458	ADGRB2	0.499264	0.000365684		1458	EXO1	0.366027	0.0197225
					1459	LRRN4	2.59285	0.000366662		1459	ARMC3	0.488061	0.019787
					1460	FGF1	0.356532	0.000366817		1460	CNR2	0.243577	0.0202804
					1461	NRROS	0.343132	0.000369964		1461	GRIN2D	0.433908	0.0203694
					1462	ADAMTS1	0.419281	0.000372536		1462	SEMA5A	0.35126	0.0205086
					1463	GNRHR	2.33326	0.000374969		1463	LEFTY1	0.472954	0.0205244
					1464	ATP2C2	2.69969	0.00037794		1464	KLHL4	0.252744	0.0205244
					1465	CCNI2	2.06055	0.000379613		1465	LRIT3	0.451179	0.0207323
					1466	CYP26B1	3.27047	0.000381077		1466	HMGB3	0.463501	0.0207354
					1467	CCDC180	2.27419	0.00038166		1467	NLRP2	6.32426	0.0207556
					1468	SH2D4A	2.45387	0.000382374		1468	ZNF726	0.376763	0.0208464
					1469	TMEM176A	0.285727	0.000382948		1469	DPYS	3.27028	0.0209109
					1470	CSDC2	0.406007	0.000383582		1470	ADPRHL1	2.05475	0.0210729
					1471	RBP4	4.62925	0.000385932		1471	NHLH2	0.17764	0.021149
					1472	ZNF114	0.179924	0.000387598		1472	FUT9	5.03242	0.0214314
					1473	EMILIN1	0.305019	0.000388273		1473	ITGA2B	0.492791	0.0215674
					1474	HS3ST1	0.304971	0.000390886		1474	RHOBTB3	2.04153	0.0217147
					1475	ECM1	0.439803	0.000391563		1475	GATD3A	0.499657	0.021778
					1476	ACKR3	0.341192	0.000403372		1476	SPIC	0.196693	0.0219389
					1477	GNB4	0.471639	0.000403416		1477	ABLIM3	0.449986	0.0219497
					1478	SLC2A5	0.253385	0.000409846		1478	LHFPL3	0.0959996	0.0220325
					1479	ZNF208	2.91268	0.000414274		1479	BAHCC1	2.59225	0.0220373
					1480	APBB1IP	0.24455	0.000416734		1480	STPG3	2.35153	0.0220373
					1481	FBXO24	2.04879	0.000417856		1481	KLK11	6.40922	0.0220373
					1482	PARVG	0.468179	0.000418964		1482	CLEC10A	0.41589	0.0229078
					1483	CCDC62	2.27402	0.000421732		1483	BTBD11	0.422108	0.0229951
					1484	FAM81B	3.46853	0.000422914		1484	HRH3	2.82506	0.0229979
					1485	CIBAR2	0.303526	0.000426064		1485	YES1	2.31683	0.0230791
					1486	CRYBG3	0.421942	0.000433455		1486	SGCA	0.265081	0.0235512
					1487	NEU4	0.17117	0.000435188		1487	PON3	5.04449	0.0235836
					1488	TAFA3	0.0837422	0.000435483		1488	SLC38A11	2.33367	0.0236133
					1489	FAM189A2	2.0593	0.000438292		1489	KCNG2	0.328551	0.0236893
					1490	VSTM2L	2.12698	0.000445611		1490	METRNL	0.475069	0.0237823
					1491	PTGIR	0.227862	0.000448648		1491	DLL3	0.478995	0.0237934
					1492	C2CD4B	0.383276	0.000449697		1492	CLCA4	0.419673	0.0237934
					1493	ULBP2	4.5584	0.000450108		1493	DHH	0.333884	0.0238494
					1494	ATP2A1	2.25677	0.000453936		1494	MTRNR2L8	2.32495	0.0239186
					1495	CDK5RAP3	2.25786	0.000454219		1495	ZNF366	0.448821	0.0239953
					1496	PLAU	0.350986	0.000474162		1496	HORMAD2	0.233066	0.0239953
					1497	TOGARAM2	2.55363	0.000475285		1497	GLUD2	0.413522	0.0240149
					1498	SIGIRR	3.55298	0.000479367		1498	ANK1	0.396145	0.0240348
					1499	ASPM	0.345736	0.00048		1499	NECAB1	2.4552	0.0240781
					1500	ABCA8	3.93108	0.000481769		1500	SSC4D	0.438808	0.0240912
					1501	BCHE	0.228371	0.000484485		1501	OCA2	0.191507	0.0241366
					1502	GAL3ST1	2.70041	0.000487045		1502	VSIG10L	0.450687	0.0243562
					1503	KIRREL2	0.244528	0.000487566		1503	LRP4	0.402136	0.0243583
					1504	PXDC1	0.469324	0.0004886		1504	TSPEAR	5.0127	0.0244022
					1505	TNMD	2.77167	0.000490829		1505	PCDH9	3.34707	0.0244381
					1506	SYDE1	0.456069	0.000493157		1506	RASAL1	0.259237	0.0244559
					1507	PRRG1	2.9631	0.000501668		1507	GPM6A	0.303898	0.0244833
					1508	CARD11	3.51259	0.000505979		1508	PTX3	2.20451	0.0244915
					1509	TGFBR3	4.02826	0.000507861		1509	TMEM132E	0.247899	0.0247115
					1510	C7orf57	3.54876	0.000514366		1510	DPP4	0.366604	0.0247559
					1511	LMNTD2	3.33677	0.000518199		1511	DEPDC1	0.346734	0.0247559
					1512	TPBG	4.11108	0.000520579		1512	SALL1	2.89118	0.0247693
					1513	EEPD1	2.41589	0.000521313		1513	SEC16B	2.13047	0.0248389
					1514	SERPINA10	7.42207	0.000527548		1514	BFSP1	0.341235	0.0250498
					1515	PLEKHG4B	2.83486	0.000530201		1515	IL2RA	0.460553	0.02513
					1516	SYT1	0.115271	0.000532939		1516	POU2F3	3.15892	0.0251597
					1517	KCNJ4	0.211899	0.000534131		1517	MYL7	2.21733	0.0252065
					1518	ADH4	0.38285	0.000543683		1518	ACHE	0.285166	0.0253001
					1519	DRD2	0.417751	0.000546132		1519	PTPRD	4.1748	0.0254732
					1520	LURAP1	3.02867	0.000561723		1520	CYP3A5	0.484131	0.025555
					1521	TAT	0.384322	0.000568562		1521	PLEKHG6	2.18302	0.0256574
					1522	TSPAN9	0.447757	0.000570865		1522	SINHCAF	2.12256	0.0256715
					1523	CSF2RB	0.403804	0.000573597		1523	KCNMB2	2.349	0.0261088
					1524	SLC52A3	0.298541	0.000574484		1524	TMEM158	0.369989	0.026143
					1525	MDFIC	0.442508	0.00057662		1525	ECHDC3	0.451297	0.026143
					1526	HTRA3	0.245557	0.000577756		1526	MTRNR2L4	2.11716	0.0262743
					1527	MOCOS	0.398294	0.000591702		1527	C2CD4B	0.496998	0.0264176
					1528	ELFN2	0.221708	0.000593628		1528	EPS8L2	2.74116	0.0265739
					1529	BCO1	0.304015	0.000597616		1529	GYPE	0.451252	0.0265851
					1530	KCNJ9	0.241915	0.0005992		1530	CCDC158	0.396346	0.0266319
					1531	STIMATE-MUSTN1	2.55115	0.000610385		1531	KIRREL3	0.288495	0.0266756
					1532	MYO3A	0.180731	0.000613596		1532	ENHO	0.447803	0.0268247
					1533	TSPO	0.346677	0.000614995		1533	COL24A1	0.261237	0.026838
					1534	LGI2	0.357378	0.000619046		1534	BCHE	0.348733	0.0271014
					1535	TNFRSF4	0.250381	0.000619737		1535	APLF	0.488876	0.0272218
					1536	CAPS	2.24505	0.000622444		1536	RSPO3	0.224879	0.027531
					1537	RIPK4	7.47902	0.000625017		1537	MCF2	6.28004	0.0277209
					1538	VCAM1	0.360127	0.000633396		1538	FSHB	0.145672	0.0282824
					1539	SLC43A3	0.451652	0.000633612		1539	CACNG8	0.439414	0.0283584
					1540	BCL2L10	2.65106	0.000636208		1540	GALNT12	0.455748	0.0284601
					1541	SULT4A1	0.494214	0.000637818		1541	HSD11B1	0.409623	0.0286169
					1542	CCDC177	3.69535	0.000640399		1542	PLEK2	0.395172	0.0286948
					1543	GABRG1	9.35334	0.000641076		1543	ZAR1	2.62226	0.0287075
					1544	GUCY1A2	0.441983	0.000644085		1544	SAGE1	6.18777	0.0290437
					1545	PROX1	2.65001	0.000650259		1545	SLC2A12	2.26073	0.029218
					1546	GAB1	0.468123	0.000658813		1546	CFAP299	0.236355	0.0292594
					1547	SH2D6	0.406525	0.000659913		1547	CD37	0.432511	0.029369
					1548	SRGN	0.497966	0.000662381		1548	GAL	0.198098	0.0294553
					1549	RGS7BP	0.391176	0.000662846		1549	TMEM114	0.183811	0.0295001
					1550	APOBEC3C	0.426492	0.000674838		1550	TMEM37	0.478961	0.0295168
					1551	CCDC169	0.452504	0.000675891		1551	CARD10	0.498045	0.0295168
					1552	ZCCHC12	6.54662	0.000677353		1552	LAMC1	2.00902	0.029572
					1553	EPB41L4B	0.468584	0.000679817		1553	LINGO1	0.390102	0.0298594
					1554	KCTD12	0.461836	0.000679817		1554	SELL	3.36872	0.0299009
					1555	IGFL3	2.54193	0.000685181		1555	MT1E	2.26128	0.0300628
					1556	SIGLEC1	0.401506	0.000685181		1556	SLC38A8	0.393585	0.0300639
					1557	PCDHA11	2.05922	0.000686426		1557	PMAIP1	0.257643	0.0301354
					1558	DMGDH	2.5687	0.000711103		1558	CIBAR2	0.42833	0.0301712
					1559	HS3ST5	0.227424	0.000720011		1559	LHX3	3.39304	0.030174
					1560	GPR137C	2.62102	0.000722626		1560	GPR50	5.11907	0.0302241
					1561	ATP2A3	0.463207	0.000726164		1561	ENPP2	0.465118	0.0302992
					1562	GP1BA	2.07454	0.000740749		1562	PAPLN	0.423244	0.030603
					1563	KRTAP12-1	9.15522	0.000748161		1563	TFR2	0.443189	0.0306058
					1564	MPP3	2.64012	0.000752564		1564	MT2A	2.15431	0.0306711
					1565	GSN	0.48591	0.000754442		1565	ADH6	0.447269	0.0306871
					1566	BDKRB2	0.27037	0.000758135		1566	KIAA1217	2.26428	0.0306871
					1567	AVPR1A	0.184485	0.000759477		1567	EFNB3	0.331049	0.0306871
					1568	CYP24A1	0.0378838	0.00075964		1568	TG	0.376317	0.0307912
					1569	DGKH	3.06031	0.000768168		1569	MTTP	0.493485	0.0308678
					1570	OR2C1	0.324914	0.00076881		1570	STK32B	0.376198	0.0312798
					1571	CDH2	5.77164	0.000770417		1571	PLXDC1	0.476894	0.0312834
					1572	TUBA8	2.0285	0.000776012		1572	FNDC1	0.196833	0.0313114
					1573	PTPRH	3.21519	0.00077857		1573	C9orf50	0.258206	0.0313987
					1574	CEND1	0.475155	0.000779638		1574	TRIM71	0.389108	0.0318713
					1575	EMILIN3	3.56311	0.000782254		1575	BIRC5	0.244405	0.0320031
					1576	CXCL13	0.1438	0.000789342		1576	GLRA3	5.33936	0.0320262
					1577	SCN4A	2.63797	0.000793736		1577	PCDHB8	2.04783	0.0322875
					1578	RUNX1	0.289024	0.000799451		1578	OR51M1	0.214704	0.0327949
					1579	CERKL	0.197431	0.000799451		1579	CDC45	0.322237	0.0328453
					1580	SPN	0.40002	0.000800576		1580	CDH13	0.354539	0.0328463
					1581	PITX1	2.15563	0.000802681		1581	PLIN2	0.480907	0.0332128
					1582	TMEM132E	0.160454	0.000808038		1582	OR2W3	0.233275	0.0333741
					1583	FOLR2	0.479955	0.000813106		1583	NEK2	0.344892	0.0333741
					1584	C1QL3	5.63635	0.000816284		1584	UBQLN3	0.241237	0.0334089
					1585	FERMT1	4.53909	0.000817471		1585	RASGEF1C	0.190387	0.0334332
					1586	LYZ	0.406323	0.000823181		1586	TNFRSF11A	2.91703	0.0334676
					1587	SGIP1	0.458142	0.000837466		1587	ADAMTS17	0.397525	0.0340492
					1588	RGL3	4.97437	0.000848238		1588	GABRR2	0.422699	0.0340988
					1589	MFSD2A	0.440182	0.000851556		1589	CSH1	0.329677	0.0342556
					1590	NPAS3	4.00777	0.000854477		1590	FGF13	3.21639	0.0346797
					1591	PRDM16	0.19204	0.000854847		1591	CTCFL	0.327984	0.034779
					1592	CDK3	2.63728	0.000859601		1592	CCN1	0.43259	0.034924
					1593	CARD6	0.380692	0.00088496		1593	EMX2	0.396845	0.0350343
					1594	IGFBP4	0.433758	0.000886095		1594	GYG2	0.406955	0.0350652
					1595	FAM124B	0.478694	0.000888583		1595	C1orf158	0.281259	0.035066
					1596	SMIM10	0.294367	0.000897531		1596	CLEC4F	0.385189	0.0351367
					1597	WASF3	2.60605	0.000905593		1597	RBM47	2.15337	0.0352177
					1598	RNF125	0.491864	0.000908715		1598	PIRT	0.270245	0.0352341
					1599	SLC6A16	0.212481	0.000917052		1599	TEKT5	0.256218	0.0352402
					1600	MMP15	0.493121	0.000937367		1600	TSPAN11	0.445791	0.0352402
					1601	LIME1	2.07297	0.000939299		1601	DDO	0.465007	0.0353262
					1602	VAV3	0.338748	0.000939299		1602	PDE4D	2.25045	0.0358487
					1603	OAS2	0.384482	0.000941875		1603	CAMK1D	0.485341	0.0359336
					1604	CAB39L	0.469744	0.000956423		1604	CD1C	0.345683	0.0361068
					1605	C11orf16	2.62045	0.000958577		1605	PRTG	0.482733	0.0361226
					1606	TREM1	0.174549	0.000958577		1606	ADM5	2.24627	0.0361758
					1607	ZBTB16	2.00677	0.00095931		1607	APOL1	0.411654	0.036309
					1608	DDAH2	2.21345	0.000995608		1608	SPRY4	0.494234	0.0364833
					1609	TTLL6	0.246543	0.00101344		1609	PROKR1	4.81051	0.0364833
					1610	PTGER1	0.246592	0.00101609		1610	TRIM34	0.305518	0.0365887
					1611	NPBWR2	0.205193	0.00102372		1611	HTR7	0.398037	0.0366217
					1612	PKMYT1	0.251766	0.00102644		1612	JCHAIN	3.09337	0.0367758
					1613	SECTM1	0.303033	0.00104156		1613	FOXA3	0.163446	0.0371339
					1614	CNN2	0.393012	0.00104561		1614	OMD	2.02486	0.0374702
					1615	OSBPL1A	2.19025	0.00105326		1615	SLC2A14	0.221541	0.0376347
					1616	RGS4	0.298855	0.00105655		1616	ELAVL2	2.54272	0.0376739
					1617	SPSB1	0.445931	0.00106368		1617	LY75	0.479829	0.0378368
					1618	FRMPD1	5.73812	0.00106854		1618	BRS3	2.29166	0.0379233
					1619	SHROOM1	2.31269	0.00108551		1619	TMEM88B	0.193916	0.0382297
					1620	KCNMB2	2.97786	0.00108704		1620	CA2	0.423981	0.0382297
					1621	PTF1A	18.8338	0.00109017		1621	NKAIN2	0.237044	0.0382643
					1622	H2BU1	5.88858	0.00109034		1622	PDZRN4	4.96313	0.0388303
					1623	ARMH1	0.453794	0.00109204		1623	CFAP45	0.253282	0.0389222
					1624	GPR83	0.182615	0.0010945		1624	RNF43	2.2383	0.0389943
					1625	BHMT2	2.89368	0.0011076		1625	CD300LF	0.350343	0.039116
					1626	SPINK13	2.51869	0.00110835		1626	EFEMP1	4.31189	0.0394255
					1627	P2RX5	0.228433	0.00110976		1627	GFRA2	0.404868	0.0403469
					1628	RPP25	0.447471	0.00111719		1628	MLIP	0.281181	0.0403593
					1629	IGDCC3	0.339065	0.00111789		1629	FGR	0.488703	0.0406517
					1630	P2RY14	0.329589	0.00112688		1630	SDR42E1	2.16814	0.040684
					1631	LINGO4	0.386809	0.00112794		1631	CACNG2	0.357988	0.0407515
					1632	PCDH15	0.162054	0.00112794		1632	CCL22	0.369158	0.0408015
					1633	CENPS-CORT	2.775	0.00113643		1633	GPC5	0.303835	0.0410147
					1634	FNDC1	0.116964	0.00113921		1634	GRIN2A	3.433	0.0411763
					1635	DRC7	0.3361	0.00114687		1635	RTL4	0.224603	0.04123
					1636	C11orf87	0.165459	0.00115424		1636	HABP2	0.252193	0.0412914
					1637	ERG	0.499087	0.00115878		1637	TMEM244	0.208311	0.0414806
					1638	ARL14EPL	0.142328	0.0011613		1638	MYZAP	0.348243	0.0414978
					1639	SIX2	3.10569	0.00117461		1639	CNKSR3	0.469583	0.041554
					1640	FZD8	0.461912	0.00117939		1640	ADAMTS3	0.316513	0.0418198
					1641	MIA	2.7414	0.00118774		1641	COL22A1	2.63914	0.0421152
					1642	TNFRSF14	0.309484	0.00119398		1642	DNAH3	0.271574	0.0424593
					1643	DSG2	4.17607	0.00119534		1643	AQP7	0.33027	0.0425627
					1644	SYK	0.359834	0.00119935		1644	HS3ST2	0.398103	0.0428691
					1645	CCDC175	2.47858	0.00120746		1645	MALRD1	3.71815	0.0432193
					1646	ITGAD	0.219491	0.0012106		1646	NPR1	2.64651	0.0433218
					1647	ARNTL2	2.24628	0.00121349		1647	CCDC141	0.402582	0.0435591
					1648	CDC25C	0.261832	0.0012154		1648	AQP3	0.304753	0.0436025
					1649	HLA-E	2.02819	0.00121589		1649	FLG2	0.293272	0.0436025
					1650	PNMT	0.183738	0.00121746		1650	ITIH6	0.231899	0.0436025
					1651	AMIGO2	0.269466	0.00121961		1651	TEX55	0.377239	0.0436153
					1652	SH3TC1	0.328036	0.00122003		1652	TMEM151B	0.449993	0.0437788
					1653	ARHGDIG	0.19692	0.00122003		1653	TMEM176A	0.43704	0.0439227
					1654	SLC7A8	3.09631	0.00122219		1654	ZNF385B	4.50041	0.0442502
					1655	HMX1	0.226173	0.0012317		1655	GSDMD	0.486943	0.044727
					1656	PLAAT4	0.437621	0.00123759		1656	TREH	0.372059	0.0450059
					1657	PHEX	3.22058	0.00123897		1657	RENBP	0.421803	0.0454627
					1658	GALNT15	0.301422	0.00123921		1658	FMO4	0.463503	0.0454627
					1659	LMO3	6.41185	0.00125137		1659	UHRF1	0.32744	0.0454955
					1660	PIP5KL1	3.43468	0.00125404		1660	NOTO	0.327051	0.0455424
					1661	FAM3B	7.19931	0.00125459		1661	ARHGDIG	0.321506	0.0455955
					1662	KLF5	2.68654	0.00127519		1662	TCEA3	0.454175	0.0455955
					1663	C1QA	0.489533	0.00128559		1663	EIF3C	2.11115	0.0460703
					1664	SYNDIG1	0.0780164	0.00128559		1664	ANXA10	0.44626	0.0462354
					1665	CHEK2	0.378813	0.00128674		1665	NRK	0.198183	0.0467613
					1666	CCL2	4.48587	0.00129253		1666	MAB21L3	0.357274	0.0467839
					1667	CSRP2	2.27073	0.0012954		1667	C11orf96	0.497716	0.0469613
					1668	GJB3	4.84694	0.00129698		1668	NOD2	0.416725	0.0475122
					1669	JPH4	3.1429	0.00129891		1669	SFTPA1	0.413598	0.0475122
					1670	SYNPO	0.460796	0.00130173		1670	OR2L3	0.381676	0.04772
					1671	SOX11	7.94411	0.00131999		1671	SPATS1	0.419286	0.0477909
					1672	DIPK2A	2.5605	0.00132751		1672	TBX22	0.319175	0.0478324
					1673	MSTN	0.240285	0.00132915		1673	F2RL3	0.362246	0.0478492
					1674	GCNT3	0.210624	0.00133656		1674	ABCC3	0.445707	0.0481554
					1675	ARHGEF5	2.22125	0.00134009		1675	H3C10	3.00252	0.0482224
					1676	MYO10	0.418176	0.00134043		1676	B3GALT5	2.16897	0.0482627
					1677	IL22RA1	0.117372	0.00134846		1677	TENM1	3.81983	0.0482832
					1678	BIK	2.31397	0.00135041		1678	ISM1	2.36783	0.0484845
					1679	CTSZ	0.415505	0.00135041		1679	OR7C1	2.72557	0.0490492
					1680	TPBGL	0.381878	0.00135041		1680	HTR6	0.373977	0.0491398
					1681	PRR16	0.278833	0.00135041		1681	DACH1	3.36889	0.0494413
					1682	CCL4	0.351589	0.00135788		1682	ADAM19	0.494123	0.0495351
					1683	KLHDC8B	0.487822	0.00136481		1683	SPATA31C2	0.262551	0.0495649
					1684	TOP2A	0.313423	0.00136481		1684	CPHXL	2.67666	0.049582
					1685	VAMP8	2.12629	0.00137024		1685	CEACAM8	0.329926	0.0496307
					1686	NTN3	0.263402	0.00137916
					1687	TMEM255B	0.448222	0.0013803
					1688	H2AC8	3.09132	0.00138213
					1689	C1orf226	2.59218	0.00138494
					1690	FOXL2	3.56025	0.00141612
					1691	OR8G1	0.103657	0.00142199
					1692	LMO1	4.45917	0.00142515
					1693	ANKRD33B	0.233006	0.00143315
					1694	KYNU	0.444271	0.00143442
					1695	GASK1B	3.57341	0.00144133
					1696	KCNIP1	8.25383	0.00144252
					1697	TEX52	2.1247	0.00144348
					1698	NFIA	2.18023	0.00145179
					1699	NDST4	0.0699864	0.00145183
					1700	SLC6A1	0.378131	0.00146009
					1701	HYDIN	2.02943	0.00150684
					1702	MISP	6.07394	0.0015076
					1703	UBE2E2	2.28381	0.00151128
					1704	EGFLAM	0.402951	0.00151212
					1705	IFI27	0.287555	0.00152579
					1706	PMEPA1	0.470937	0.00153927
					1707	PCDHA5	2.16794	0.00154501
					1708	CDR2L	0.302544	0.00157104
					1709	SEZ6L	3.87437	0.00157392
					1710	AK5	0.393893	0.0015868
					1711	TGFBI	0.4659	0.00159381
					1712	FLT4	0.481771	0.00159845
					1713	FGFBP3	3.44106	0.00160008
					1714	CYSLTR1	0.472097	0.00162511
					1715	LILRB4	0.382199	0.00162733
					1716	CACNG8	0.356475	0.00163849
					1717	PALM	2.12273	0.00166095
					1718	BUB1	0.394462	0.00166118
					1719	LHCGR	0.175427	0.00166652
					1720	OAF	0.484868	0.00167901
					1721	DEPDC1	0.271696	0.00168189
					1722	CLEC3B	0.25663	0.0016854
					1723	OVOL2	7.25297	0.00169088
					1724	SLC32A1	6.20163	0.00169432
					1725	TFPI2	0.181613	0.0017033
					1726	PLEKHA7	3.05895	0.00170742
					1727	HTR2A	0.231797	0.00171712
					1728	CASTOR1	0.436813	0.00173241
					1729	DISP3	0.433159	0.00174709
					1730	PIK3R6	0.395823	0.00176045
					1731	RAMP2	0.481349	0.00179492
					1732	COX6A2	0.169804	0.00180952
					1733	DRP2	5.40043	0.00180982
					1734	KCNT2	0.475029	0.00181186
					1735	MMP16	0.281071	0.00181811
					1736	CD180	0.467441	0.00183907
					1737	KLHL6	0.390747	0.00184425
					1738	MXRA7	2.1863	0.00184595
					1739	NEDD9	0.470824	0.00184751
					1740	CLVS1	2.12121	0.00187219
					1741	SELPLG	0.454105	0.00189084
					1742	ZNF516	2.01444	0.00190301
					1743	DIO2	0.275545	0.00190882
					1744	EGR1	3.65335	0.00192346
					1745	ADAM19	0.382175	0.0019283
					1746	FAM78A	0.474687	0.00194114
					1747	KLRD1	0.317324	0.00195293
					1748	TYROBP	0.48988	0.00196249
					1749	SCT	2.84866	0.00196481
					1750	GRID1	0.347579	0.00197121
					1751	PTPRZ1	0.166415	0.00198371
					1752	SYTL1	2.42261	0.00199317
					1753	C9orf135	2.13099	0.00199317
					1754	TIMP4	0.442688	0.00200236
					1755	FAM153B	2.09054	0.00202718
					1756	TMEM238	2.72571	0.0020323
					1757	SPX	0.353973	0.0020348
					1758	SH2D1B	0.289375	0.00204571
					1759	BTBD11	0.359498	0.00204925
					1760	DKK3	2.88688	0.00209409
					1761	H4C14	0.396044	0.00209842
					1762	CACNA1E	5.47516	0.00210378
					1763	KIF4A	2.32834	0.0021058
					1764	MEX3A	3.36962	0.00216282
					1765	PDE3B	0.387032	0.00220806
					1766	COBL	5.41908	0.00221658
					1767	RNASE1	0.451146	0.00222086
					1768	RAB3B	4.11478	0.00223478
					1769	ABI3BP	0.306453	0.00223478
					1770	CSF3	0.217696	0.00224059
					1771	FGF14	2.52104	0.00224883
					1772	CACNA1G	0.16497	0.0022512
					1773	ANKRD66	0.100964	0.00228284
					1774	TNFRSF25	2.34363	0.00228416
					1775	FRAT1	2.65956	0.00228575
					1776	CCN1	0.34847	0.00229997
					1777	INSC	0.150993	0.00232241
					1778	CNKSR1	2.18554	0.00236492
					1779	CFH	0.462308	0.00241641
					1780	RAC2	0.450436	0.00241962
					1781	H3C1	3.20285	0.00242928
					1782	DDN	3.36546	0.00247597
					1783	PLA1A	0.281068	0.00249292
					1784	DAPK2	3.74909	0.00249486
					1785	RNF182	7.59833	0.00250198
					1786	SLC26A9	3.70838	0.00250813
					1787	KCNK9	0.33738	0.00251207
					1788	CD37	0.36126	0.00251301
					1789	LAMA3	2.35879	0.00251442
					1790	ARHGAP9	0.445111	0.00251479
					1791	NPHS2	0.237884	0.00253104
					1792	S1PR3	0.492085	0.00256003
					1793	IL2RG	0.34088	0.00257657
					1794	SHC4	0.42438	0.00258421
					1795	ZNF681	2.06392	0.00261397
					1796	NDC80	0.220699	0.00262257
					1797	ITGAM	0.415607	0.00264162
					1798	FAM107A	3.63131	0.00264875
					1799		0.293012	0.00265208
					1800	CDH13	0.277612	0.00265208
					1801	SPIC	0.149878	0.00265582
					1802	NOX1	0.497808	0.00269869
					1803	DPEP1	0.193644	0.00269943
					1804	ZNF572	2.36221	0.00272952
					1805	ZNF385D	0.369546	0.00273074
					1806	BANK1	2.64822	0.00275749
					1807	NOS3	0.471079	0.00279509
					1808	PAPPA	0.425586	0.00280251
					1809	PCDH18	0.462435	0.00283075
					1810	ECE2	3.96625	0.00287732
					1811	PPP1R1B	0.273599	0.00287836
					1812	GJA1	0.482141	0.00287962
					1813	SERINC2	3.4865	0.0029289
					1814	MT1E	2.65409	0.00293606
					1815	MMP25	0.370194	0.00295017
					1816	L3MBTL4	0.390828	0.00295825
					1817	FGFR3	0.293089	0.00296158
					1818	ADCY1	0.464848	0.00297033
					1819	TFCP2L1	3.54868	0.00297447
					1820	GDA	7.57844	0.00298318
					1821	HK3	0.331562	0.0030002
					1822	SLC18A2	0.419639	0.00301298
					1823	CCDC168	3.5972	0.00301665
					1824	CSMD2	0.38807	0.00301665
					1825	PRKG1	0.280685	0.00302471
					1826	SLC2A10	0.401785	0.00303379
					1827	GZMK	0.26558	0.00307897
					1828	FMO4	2.64476	0.00308575
					1829	ADAMTS17	0.325702	0.00312866
					1830	FGF17	3.08516	0.00313543
					1831	CHRNA6	6.3401	0.00318309
					1832	CLDN5	0.491444	0.0032194
					1833	GIPC3	0.475481	0.00322356
					1834	CCL18	0.17425	0.00322356
					1835	LRFN4	2.0238	0.00323119
					1836	ACSM4	0.335249	0.00324386
					1837	CPLX1	2.25783	0.00329307
					1838	STRA6	0.254347	0.00331295
					1839	ARX	8.72675	0.00331321
					1840	CRISPLD1	0.338687	0.00333025
					1841	DHDH	2.67641	0.00339568
					1842	MAP2K6	0.444232	0.00339912
					1843	AGPAT2	2.49902	0.00341288
					1844	ICAM1	0.483291	0.00341862
					1845	SLC8A2	5.56931	0.00342159
					1846	TAC1	0.134591	0.00348265
					1847	ADAMTS4	0.458749	0.00353665
					1848	ISLR2	0.369105	0.00353808
					1849	PRSS51	0.456426	0.00355751
					1850	STRIP2	2.0174	0.00356508
					1851	FZD7	3.8363	0.00359316
					1852	GPR65	0.494048	0.00359901
					1853	TEKT3	0.447602	0.00361526
					1854	MYOM1	0.466658	0.00366356
					1855	TENM2	0.293881	0.00367791
					1856	ENTPD2	2.55966	0.00369621
					1857	SELP	0.441021	0.00369764
					1858	ADRA1B	0.241797	0.00370692
					1859	GBP5	0.437219	0.00371898
					1860	DNASE2B	0.0642808	0.00372782
					1861	MELTF	2.34609	0.00373695
					1862	FRMPD3	0.260704	0.00375673
					1863	RGS21	0.15021	0.0037725
					1864	ITGA7	0.47771	0.00379359
					1865	SLC44A5	0.201633	0.00379772
					1866	SH3GL3	2.46518	0.00379773
					1867	UGT8	0.265206	0.00386695
					1868	GSDMD	0.405054	0.0038947
					1869	ARL11	3.59986	0.00389958
					1870	IGDCC4	0.482267	0.00391885
					1871	ARHGAP36	2.7868	0.0039338
					1872	GLB1L3	5.12887	0.00395378
					1873	PLA2G4F	5.89188	0.00396134
					1874	C4BPA	0.482263	0.00403129
					1875	HTR7	0.328058	0.0040335
					1876	GPM6A	0.262501	0.00403469
					1877	ASB2	0.317395	0.00407268
					1878	GPR139	0.0781426	0.00407268
					1879	UBE2QL1	0.459591	0.00413399
					1880	EPHA3	0.301392	0.00415132
					1881	COL14A1	0.398302	0.00419606
					1882	OTOS	0.283606	0.00423087
					1883	GLUL	0.473621	0.00428108
					1884	ZNF665	2.00155	0.00432097
					1885	TTC22	3.18447	0.00440976
					1886	FAM47C	3.36022	0.00441907
					1887	RUNX3	0.479935	0.00443128
					1888	TLR8	0.465679	0.00443995
					1889	MEIS3	2.55176	0.00447474
					1890	KIRREL3	0.246229	0.00459896
					1891	KDELR3	0.472242	0.00470205
					1892	RRM2	0.373815	0.00470776
					1893	CABP1	3.04547	0.00471243
					1894	MKI67	0.317843	0.00471473
					1895	COL16A1	0.388098	0.00472204
					1896	OR13C9	0.446151	0.00473403
					1897	TMEM100	0.188344	0.00475151
					1898	THBS2	0.232883	0.00476518
					1899	PODNL1	0.352433	0.00477055
					1900	NSG2	3.55618	0.0047981
					1901	GFOD1	0.478517	0.0047981
					1902	FAM156A	2.03173	0.0048031
					1903	BCL11B	3.97218	0.00483201
					1904	EDNRB	0.479011	0.0048872
					1905	SLC38A11	2.52616	0.00490944
					1906	FOXS1	0.453063	0.0049195
					1907	DKK4	2.94773	0.00494279
					1908	RYR1	0.294248	0.00495497
					1909	HTRA1	0.453274	0.00511172
					1910	HS6ST2	0.164868	0.00512824
					1911	C4B	0.345522	0.00515968
					1912	OR3A2	5.25747	0.00518886
					1913	STK32B	0.32925	0.00529859
					1914	GPR150	2.07002	0.00532346
					1915	SLC24A5	0.458775	0.0053766
					1916	ANKRD18A	5.92752	0.00546656
					1917	ERICH5	3.9496	0.00551777
					1918	FCGR3B	0.354035	0.00552586
					1919	CLEC4F	0.332235	0.00552907
					1920	KLRF1	3.51667	0.00563614
					1921	KIFC2	2.06837	0.00572534
					1922	F13A1	0.454059	0.005738
					1923	PHLDB2	2.66207	0.00576114
					1924	SMIM3	0.473059	0.00580182
					1925	SIGLEC9	0.440137	0.00582153
					1926	ST3GAL6	2.02094	0.00582237
					1927	TBC1D4	2.27653	0.00582397
					1928	RGS9BP	2.18792	0.0058369
					1929	ROBO2	0.231926	0.00586091
					1930	SDK1	2.0718	0.00586993
					1931	SCML4	0.35947	0.00590565
					1932	ADCY7	0.446224	0.00593099
					1933	GJD2	0.385839	0.00594184
					1934	IFI6	0.413276	0.00595503
					1935	MEIOB	2.37932	0.00598305
					1936	XKRX	2.33939	0.00600475
					1937	CLDN7	2.85913	0.00604749
					1938	SLC6A5	9.74987	0.00610759
					1939	RAB33A	0.477444	0.00613106
					1940	TMC8	0.48659	0.00616281
					1941	SLC28A1	0.369078	0.00618105
					1942	C14orf180	0.422059	0.0061894
					1943	LONRF3	0.345508	0.00619428
					1944	TAFA1	0.301961	0.00621258
					1945	EXOC3L2	0.49162	0.00621396
					1946	RASGEF1A	0.45285	0.00621823
					1947	ABCG2	0.465807	0.00623936
					1948	TMEM211	0.346827	0.00628172
					1949	DGKK	4.88362	0.00637319
					1950	ITGA8	0.325773	0.00637356
					1951	PGF	0.416089	0.0065168
					1952	PNMA5	4.33193	0.00661826
					1953	TNR	2.19021	0.00664417
					1954	DKK2	0.341735	0.00670358
					1955	TRPM6	2.28871	0.00671232
					1956	KLHL31	2.37446	0.00673783
					1957	IFNA5	0.334035	0.0068298
					1958	OR3A1	6.2428	0.00683486
					1959	CYP27B1	2.00724	0.00693291
					1960	SCGB2A1	3.73395	0.00695712
					1961	MLIP	0.230989	0.00699688
					1962	PURG	2.73173	0.00700799
					1963	CLDN34	2.39833	0.00701673
					1964	SAGE1	0.122965	0.00706582
					1965	TGM1	2.22944	0.00706796
					1966	FXYD7	5.08005	0.00707059
					1967	KCNK15	0.491072	0.00707126
					1968	TMPRSS11A	0.336201	0.007119
					1969	GLI2	0.358043	0.00715023
					1970	SAMSN1	0.459446	0.00726256
					1971	KRTAP5-9	3.07579	0.00726733
					1972	NGB	0.306497	0.00728283
					1973	C17orf113	2.2382	0.00729081
					1974	OR2A7	2.31302	0.00731033
					1975	ITPR3	0.480957	0.00735207
					1976	MYC	0.437809	0.00735207
					1977	SLFN12L	0.357954	0.00737935
					1978	LIN28B	5.84417	0.00754251
					1979	CACNA1I	0.204934	0.0075533
					1980	GH1	3.10679	0.00755854
					1981	LEFTY2	0.187589	0.00756101
					1982	LRFN5	0.220035	0.00756894
					1983	CYP4X1	0.351019	0.00759161
					1984	FKBP1B	2.24651	0.00764538
					1985	SHISAL2A	2.01543	0.00765953
					1986	CYP2J2	0.425747	0.00770369
					1987	TNFRSF9	0.197767	0.00773952
					1988	BRINP1	0.44908	0.00775887
					1989	MYO15A	2.12902	0.00780509
					1990	CLEC19A	0.41535	0.00787115
					1991	GLDC	0.215506	0.00789457
					1992	SALL1	3.03276	0.00790686
					1993	ADAMTS7	0.280963	0.00793862
					1994	REP15	2.27018	0.00799878
					1995	GRID2	0.169416	0.00802005
					1996	TENM1	4.77498	0.00818597
					1997	TTR	0.197075	0.00823654
[truncated: 406 more rows]

## Sheet: Table S3
Table S3: Results of Geneset Enrichement Analysis of genes differentially expressed between particular transcriptomic subgroups of somatotroph PitNETs; GOMF - GO Molecular Function; GOBP - GO Biological Processes; p_adj - adjusted p-calue; NES - normalized enrichment score
Trannscriptomic group 1 vs group 2					Trannscriptomic group 1 vs group 3					Trannscriptomic group 2 vs group 3
	pathway (GO term)	p_adj	NES			pathway (GO term)	padj	NES			pathway (GO term)	padj	NES
1	GOMF_OLFACTORY_RECEPTOR_ACTIVITY	9.46036e-08	2.76967		1	GOMF_MOLECULAR_TRANSDUCER_ACTIVITY	1.59e-11	-2.2054		1	GOMF_MOLECULAR_TRANSDUCER_ACTIVITY	1.98995e-09	-2.17928
2	GOBP_BIOLOGICAL_ADHESION	1.60013e-06	-2.09289		2	GOBP_INFLAMMATORY_RESPONSE	9.05e-10	-2.2756		2	GOMF_G_PROTEIN_COUPLED_RECEPTOR_ACTIVITY	5.39347e-09	-2.44058
3	GOBP_REGULATION_OF_NEURON_PROJECTION_DEVELOPMENT	1.60013e-06	-2.46188		3	GOBP_CIRCULATORY_SYSTEM_DEVELOPMENT	9.16e-08	-1.96223		3	GOBP_SENSORY_PERCEPTION_OF_SMELL	7.32395e-08	-2.58667
4	GOBP_REGULATION_OF_MEMBRANE_POTENTIAL	3.33799e-05	-2.33595		4	GOBP_MUSCLE_SYSTEM_PROCESS	9.16e-08	-2.30543		4	GOBP_G_PROTEIN_COUPLED_RECEPTOR_SIGNALING_PATHWAY	1.23153e-07	-2.14067
5	GOBP_NEUROGENESIS	6.17476e-05	-1.82046		5	GOBP_REGULATION_OF_RESPONSE_TO_EXTERNAL_STIMULUS	9.16e-08	-2.02756		5	GOMF_OLFACTORY_RECEPTOR_ACTIVITY	1.10064e-06	-2.4645
6	GOBP_NEURON_DEVELOPMENT	6.83647e-05	-1.92691		6	GOBP_ION_TRANSMEMBRANE_TRANSPORT	5.56e-07	-1.89829		6	GOBP_SENSORY_PERCEPTION_OF_CHEMICAL_STIMULUS	1.59255e-05	-2.39809
7	GOBP_NEURON_DIFFERENTIATION	0.000253373	-1.82236		7	GOBP_SECOND_MESSENGER_MEDIATED_SIGNALING	6.62e-07	-2.39732		7	GOBP_DETECTION_OF_STIMULUS_INVOLVED_IN_SENSORY_PERCEPTION	1.74649e-05	-2.37428
8	GOBP_REGULATION_OF_CELL_PROJECTION_ORGANIZATION	0.000253373	-2.01809		8	GOBP_VASCULATURE_DEVELOPMENT	1.35e-06	-2.03554		8	GOBP_NERVOUS_SYSTEM_PROCESS	1.74649e-05	-1.90252
9	GOCC_POSTSYNAPSE	0.000304314	-2.0531		9	GOBP_G_PROTEIN_COUPLED_RECEPTOR_SIGNALING_PATHWAY	3.11e-06	-2.01082		9	GOBP_SENSORY_PERCEPTION	4.4486e-05	-2.09142
10	GOBP_REGULATION_OF_CELL_DIFFERENTIATION	0.000304314	-1.82395		10	GOBP_ANATOMICAL_STRUCTURE_FORMATION_INVOLVED_IN_MORPHOGENESIS	4.1e-06	-1.89544		10	GOBP_EPITHELIAL_CELL_DIFFERENTIATION	7.34986e-05	2.09505
11	GOBP_INHIBITORY_SYNAPSE_ASSEMBLY	0.000354457	-1.97233		11	GOBP_REGULATION_OF_CELL_ADHESION	4.1e-06	-1.95334		11	GOBP_ION_TRANSPORT	0.000245188	-1.71222
12	GOBP_SENSORY_PERCEPTION_OF_SMELL	0.000355055	2.44865		12	GOBP_CIRCULATORY_SYSTEM_PROCESS	4.49e-06	-2.05194		12	GOBP_CELL_CELL_JUNCTION_ORGANIZATION	0.000280137	2.33102
13	GOBP_CELL_CELL_SIGNALING	0.000440265	-1.76836		13	GOBP_REGULATION_OF_MEMBRANE_POTENTIAL	5.19e-06	-2.12836		13	GOBP_EPIDERMAL_CELL_DIFFERENTIATION	0.000540846	2.44401
14	GOBP_DETECTION_OF_STIMULUS_INVOLVED_IN_SENSORY_PERCEPTION	0.000490529	2.33811		14	GOBP_CALCIUM_MEDIATED_SIGNALING	6.62e-06	-2.34604		14	GOMF_PEPTIDE_RECEPTOR_ACTIVITY	0.00113117	-2.17793
15	GOBP_REGULATION_OF_MULTICELLULAR_ORGANISMAL_DEVELOPMENT	0.000490529	-1.85765		15	GOBP_CELL_CELL_ADHESION	6.62e-06	-1.87193		15	GOBP_BEHAVIOR	0.00298965	-1.82035
16	GOMF_INHIBITORY_EXTRACELLULAR_LIGAND_GATED_ION_CHANNEL_ACTIVITY	0.00051195	-2.0852		16	GOBP_EXTERNAL_ENCAPSULATING_STRUCTURE_ORGANIZATION	6.62e-06	-2.21702		16	GOMF_CYTOKINE_RECEPTOR_ACTIVITY	0.00298965	-2.1599
17	GOMF_LIGAND_GATED_ANION_CHANNEL_ACTIVITY	0.00051195	-2.0852		17	GOBP_REGULATION_OF_SYSTEM_PROCESS	6.62e-06	-2.03536		17	GOMF_ODORANT_BINDING	0.00317217	-1.7277
18	GOBP_MUSCLE_SYSTEM_PROCESS	0.000698927	-2.20145		18	GOBP_NERVOUS_SYSTEM_PROCESS	7.51e-06	-1.87383		18	GOBP_ION_TRANSMEMBRANE_TRANSPORT	0.00356509	-1.69116
19	GOBP_CELL_CELL_ADHESION	0.000811263	-1.96913		19	GOBP_NEGATIVE_REGULATION_OF_MULTICELLULAR_ORGANISMAL_PROCESS	8.08e-06	-1.87976		19	GOBP_EPIDERMIS_DEVELOPMENT	0.0074354	2.08066
20	GOBP_NEGATIVE_REGULATION_OF_COLLATERAL_SPROUTING	0.000831149	-2.1272		20	GOMF_ION_TRANSMEMBRANE_TRANSPORTER_ACTIVITY	9.09e-06	-1.89399		20	GOBP_KERATINOCYTE_DIFFERENTIATION	0.0074354	2.3817
21	GOBP_NEGATIVE_REGULATION_OF_CELL_PROJECTION_ORGANIZATION	0.000921647	-2.24139		21	GOBP_BLOOD_VESSEL_MORPHOGENESIS	1.09e-05	-1.99089		21	GOBP_SEMAPHORIN_PLEXIN_SIGNALING_PATHWAY	0.0110596	-2.11504
22	GOBP_NEGATIVE_REGULATION_OF_MULTICELLULAR_ORGANISMAL_PROCESS	0.000994427	-1.92914		22	GOBP_MUSCLE_CONTRACTION	1.21e-05	-2.19871		22	GOBP_REGULATION_OF_ION_TRANSPORT	0.01192	-1.79439
23	GOBP_POSITIVE_REGULATION_OF_NEURON_PROJECTION_DEVELOPMENT	0.00105813	-2.33858		23	GOBP_ADAPTIVE_IMMUNE_RESPONSE	1.59e-05	-2.1519		23	GOMF_TETRAPYRROLE_BINDING	0.01192	-2.09795
24	GOBP_CELL_CELL_ADHESION_VIA_PLASMA_MEMBRANE_ADHESION_MOLECULES	0.00109674	-2.25929		24	GOBP_REGULATION_OF_INFLAMMATORY_RESPONSE	1.59e-05	-2.16399		24	GOBP_POSITIVE_REGULATION_OF_SMOOTH_MUSCLE_CELL_PROLIFERATION	0.0149801	-2.07883
25	GOMF_GABA_GATED_CHLORIDE_ION_CHANNEL_ACTIVITY	0.00165071	-1.80164		25	GOBP_TUBE_MORPHOGENESIS	3.17e-05	-1.85203		25	GOBP_NEURON_FATE_COMMITMENT	0.0190162	2.24925
26	GOBP_NEGATIVE_REGULATION_OF_NEURON_PROJECTION_DEVELOPMENT	0.00202113	-2.29535		26	GOBP_NEURON_DEVELOPMENT	3.47e-05	-1.77199		26	GOBP_EPITHELIAL_CELL_DEVELOPMENT	0.0214784	1.98938
27	GOBP_STRIATED_MUSCLE_CONTRACTION	0.00287729	-2.3085		27	GOBP_EPITHELIAL_CELL_DIFFERENTIATION	4.22e-05	1.96082		27	GOMF_SIGNALING_RECEPTOR_REGULATOR_ACTIVITY	0.0239505	-1.89575
28	GOBP_ENZYME_LINKED_RECEPTOR_PROTEIN_SIGNALING_PATHWAY	0.00295808	-1.80377		28	GOBP_TAXIS	4.7e-05	-1.95088		28	GOBP_BLOOD_VESSEL_MORPHOGENESIS	0.0245823	-1.719
29	GOBP_SYNAPTIC_SIGNALING	0.00295808	-1.85483		29	GOBP_LEUKOCYTE_MIGRATION	5.22e-05	-2.10587		29	GOBP_NEURON_FATE_SPECIFICATION	0.0245823	2.07784
30	GOMF_CALCIUM_ION_BINDING	0.00295808	-1.96868		30	GOMF_PASSIVE_TRANSMEMBRANE_TRANSPORTER_ACTIVITY	5.22e-05	-1.95412		30	GOBP_RECEPTOR_INTERNALIZATION	0.0245823	-1.99837
31	GOBP_ENDOCRINE_SYSTEM_DEVELOPMENT	0.00305605	2.30342		31	GOMF_INORGANIC_MOLECULAR_ENTITY_TRANSMEMBRANE_TRANSPORTER_ACTIVITY	5.58e-05	-1.87785		31	GOMF_SIGNALING_RECEPTOR_BINDING	0.0245823	-1.56883
32	GOBP_CELL_JUNCTION_ASSEMBLY	0.00305605	-2.02098		32	GOBP_EPIDERMIS_DEVELOPMENT	5.97e-05	2.28108		32	GOBP_ADENYLATE_CYCLASE_MODULATING_G_PROTEIN_COUPLED_RECEPTOR_SIGNALING_PATHWAY	0.0270499	-1.93124
33	GOBP_CARDIAC_MUSCLE_CELL_CONTRACTION	0.00305605	-2.30605		33	GOBP_CATION_TRANSMEMBRANE_TRANSPORT	9.5e-05	-1.8207		33	GOBP_CATION_TRANSMEMBRANE_TRANSPORT	0.0270499	-1.65784
34	GOBP_CENTRAL_NERVOUS_SYSTEM_NEURON_DEVELOPMENT	0.0031809	-2.36752		34	GOBP_POSITIVE_REGULATION_OF_IMMUNE_SYSTEM_PROCESS	9.64e-05	-1.86081		34	GOBP_CATION_TRANSPORT	0.0270499	-1.606
35	GOBP_NEGATIVE_REGULATION_OF_NERVOUS_SYSTEM_DEVELOPMENT	0.00341287	-2.2473		35	GOBP_EPIDERMAL_CELL_DIFFERENTIATION	0.00012132	2.41671		35	GOBP_CELL_CELL_JUNCTION_ASSEMBLY	0.0270499	2.12567
36	GOBP_REGULATION_OF_PROTEIN_PHOSPHORYLATION	0.00344112	-1.76087		36	GOBP_POSITIVE_REGULATION_OF_CELL_ADHESION	0.00012132	-1.94313		36	GOBP_EPITHELIUM_DEVELOPMENT	0.0270499	1.5048
37	GOBP_EXTERNAL_ENCAPSULATING_STRUCTURE_ORGANIZATION	0.00372289	-2.08395		37	GOBP_REGULATION_OF_ION_TRANSPORT	0.00012132	-1.85762		37	GOBP_TISSUE_DEVELOPMENT	0.0270499	1.42586
38	GOBP_HISTAMINE_METABOLIC_PROCESS	0.00388798	1.60193		38	GOBP_TUBE_DEVELOPMENT	0.000125331	-1.76271		38	GOBP_TRANSMEMBRANE_TRANSPORT	0.0270499	-1.5336
39	GOMF_G_PROTEIN_COUPLED_RECEPTOR_ACTIVITY	0.00407316	2.03705		39	GOBP_INORGANIC_ION_TRANSMEMBRANE_TRANSPORT	0.000132836	-1.84119		39	GOMF_NEUROTRANSMITTER_BINDING	0.0270499	-1.95432
40	GOBP_REGULATION_OF_COLLATERAL_SPROUTING	0.00411481	-2.16225		40	GOBP_REGULATION_OF_DEFENSE_RESPONSE	0.000183936	-1.87268		40	GOMF_OXIDOREDUCTASE_ACTIVITY_ACTING_ON_PAIRED_DONORS_WITH_INCORPORATION_OR_REDUCTION_OF_MOLECULAR_OXYGEN_REDUCED_FLAVIN_OR_FLAVOPROTEIN_AS_ONE_DONOR_AND_INCORPORATION_OF_ONE_ATOM_OF_OXYGEN	0.0270499	-1.98362
41	GOBP_ACTIN_MEDIATED_CELL_CONTRACTION	0.00411481	-2.34465		41	GOBP_CELLULAR_COMPONENT_MORPHOGENESIS	0.000228294	-1.77692		41	GOBP_INFLAMMATORY_RESPONSE	0.0329151	-1.69716
42	GOBP_MUSCLE_CONTRACTION	0.00481876	-2.06586		42	GOBP_REGULATION_OF_CELLULAR_COMPONENT_MOVEMENT	0.000228294	-1.72964		42	GOBP_VASOCONSTRICTION	0.0329151	-2.01488
43	GOBP_INFLAMMATORY_RESPONSE	0.00498465	-1.93378		43	GOBP_CATION_TRANSPORT	0.000233537	-1.72128		43	GOMF_MONOOXYGENASE_ACTIVITY	0.0338855	-2.01443
44	GOBP_COLLATERAL_SPROUTING	0.00533816	-2.15985		44	GOBP_POSITIVE_REGULATION_OF_RESPONSE_TO_EXTERNAL_STIMULUS	0.000249812	-1.98817		44	GOBP_DETECTION_OF_STIMULUS	0.0401959	-1.8859
45	GOBP_REGULATION_OF_NERVOUS_SYSTEM_DEVELOPMENT	0.00543558	-1.97746		45	GOBP_RESPONSE_TO_BACTERIUM	0.000314392	-1.9138		45	GOBP_VASCULATURE_DEVELOPMENT	0.0401959	-1.66833
46	GOBP_CENTRAL_NERVOUS_SYSTEM_DEVELOPMENT	0.00555813	-1.75275		46	GOBP_REGULATION_OF_SYNAPSE_ASSEMBLY	0.00031826	-2.28857		46	GOBP_REGULATION_OF_TUBE_SIZE	0.0411244	-1.96161
47	GOBP_SENSORY_PERCEPTION_OF_CHEMICAL_STIMULUS	0.00559199	2.19971		47	GOMF_POTASSIUM_ION_TRANSMEMBRANE_TRANSPORTER_ACTIVITY	0.000339396	-2.22438
48	GOBP_ACTIN_FILAMENT_BASED_MOVEMENT	0.0057384	-2.26608		48	GOBP_NEGATIVE_REGULATION_OF_RESPONSE_TO_EXTERNAL_STIMULUS	0.00036064	-1.93866
49	GOBP_INORGANIC_ION_TRANSMEMBRANE_TRANSPORT	0.00613935	-1.78929		49	GOBP_REGULATION_OF_BLOOD_CIRCULATION	0.000376413	-2.07314
50	GOBP_HOMOPHILIC_CELL_ADHESION_VIA_PLASMA_MEMBRANE_ADHESION_MOLECULES	0.00691915	-2.17018		50	GOBP_SMOOTH_MUSCLE_CELL_PROLIFERATION	0.000376413	-2.21792
51	GOBP_NEGATIVE_REGULATION_OF_DEVELOPMENTAL_PROCESS	0.0071108	-1.8107		51	GOMF_G_PROTEIN_COUPLED_RECEPTOR_ACTIVITY	0.000376413	-1.99199
52	GOMF_LIGAND_GATED_ION_CHANNEL_ACTIVITY	0.00786159	-2.17476		52	GOBP_AXON_DEVELOPMENT	0.000406068	-1.87634
53	GOBP_REGULATION_OF_PHOSPHORUS_METABOLIC_PROCESS	0.00814736	-1.64016		53	GOMF_GATED_CHANNEL_ACTIVITY	0.000428597	-1.97993
54	GOBP_SYNAPSE_ORGANIZATION	0.0084244	-1.92783		54	GOMF_CATION_TRANSMEMBRANE_TRANSPORTER_ACTIVITY	0.000482797	-1.78312
55	GOBP_POSITIVE_REGULATION_OF_CELL_PROJECTION_ORGANIZATION	0.0084244	-1.93079		55	GOBP_ADAPTIVE_IMMUNE_RESPONSE_BASED_ON_SOMATIC_RECOMBINATION_OF_IMMUNE_RECEPTORS_BUILT_FROM_IMMUNOGLOBULIN_SUPERFAMILY_DOMAINS	0.000493281	-2.05466
56	GOBP_TRANSMEMBRANE_TRANSPORT	0.0104274	-1.57433		56	GOBP_ANIMAL_ORGAN_MORPHOGENESIS	0.00050998	-1.72234
57	GOBP_LIMBIC_SYSTEM_DEVELOPMENT	0.0104274	-2.21542		57	GOBP_CELL_ACTIVATION	0.00050998	-1.69428
58	GOBP_REGULATION_OF_MUSCLE_SYSTEM_PROCESS	0.0107078	-2.0806		58	GOBP_POTASSIUM_ION_TRANSPORT	0.00050998	-2.07427
59	GOBP_CELL_JUNCTION_ORGANIZATION	0.0107798	-1.79036		59	GOBP_SMOOTH_MUSCLE_CONTRACTION	0.00050998	-2.27066
60	GOBP_TRANSMEMBRANE_RECEPTOR_PROTEIN_TYROSINE_KINASE_SIGNALING_PATHWAY	0.0117346	-1.86493		60	GOMF_LIGAND_GATED_ION_CHANNEL_ACTIVITY	0.00052197	-2.22364
61	GOBP_ION_TRANSMEMBRANE_TRANSPORT	0.0118297	-1.68247		61	GOMF_CATION_CHANNEL_ACTIVITY	0.000539171	-1.98476
62	GOMF_PASSIVE_TRANSMEMBRANE_TRANSPORTER_ACTIVITY	0.0118297	-1.83998		62	GOBP_TIGHT_JUNCTION_ORGANIZATION	0.000687306	2.3474
63	GOBP_SECOND_MESSENGER_MEDIATED_SIGNALING	0.0120586	-1.98468		63	GOMF_VOLTAGE_GATED_POTASSIUM_CHANNEL_ACTIVITY	0.000713159	-2.20395
64	GOBP_NEGATIVE_REGULATION_OF_CELL_DIFFERENTIATION	0.013468	-1.82571		64	GOBP_SYNAPTIC_SIGNALING	0.000738318	-1.76231
65	GOBP_REGULATION_OF_HEART_RATE	0.0138424	-2.23731		65	GOBP_ENZYME_LINKED_RECEPTOR_PROTEIN_SIGNALING_PATHWAY	0.000755786	-1.71108
66	GOBP_DEVELOPMENTAL_PROCESS_INVOLVED_IN_REPRODUCTION	0.0143091	1.75163		66	GOBP_IMMUNE_EFFECTOR_PROCESS	0.000790137	-1.84419
67	GOBP_CARDIAC_MUSCLE_CELL_ACTION_POTENTIAL_INVOLVED_IN_CONTRACTION	0.0143091	-2.08639		67	GOBP_REGULATION_OF_VASCULATURE_DEVELOPMENT	0.000877309	-2.01985
68	GOBP_CIRCULATORY_SYSTEM_PROCESS	0.0147249	-1.86856		68	GOMF_EXTRACELLULAR_MATRIX_STRUCTURAL_CONSTITUENT	0.000877309	-2.14843
69	GOBP_CARDIAC_MUSCLE_CONTRACTION	0.0147591	-2.13977		69	GOBP_BEHAVIOR	0.000883028	-1.77764
70	GOBP_REGULATION_OF_TRANSPORT	0.0149113	-1.57591		70	GOBP_CELL_CHEMOTAXIS	0.000928263	-1.97094
71	GOMF_GABA_RECEPTOR_ACTIVITY	0.0149113	-2.00524		71	GOBP_MUSCLE_CELL_PROLIFERATION	0.000983851	-2.0539
72	GOBP_HEPARAN_SULFATE_PROTEOGLYCAN_BIOSYNTHETIC_PROCESS_POLYSACCHARIDE_CHAIN_BIOSYNTHETIC_PROCESS	0.0158125	-1.59339		72	GOBP_SKIN_DEVELOPMENT	0.00103074	2.18016
73	GOBP_SYNAPSE_ASSEMBLY	0.0162879	-2.08693		73	GOBP_CELL_PART_MORPHOGENESIS	0.00107075	-1.74427
74	GOBP_CENTRAL_NERVOUS_SYSTEM_PROJECTION_NEURON_AXONOGENESIS	0.0167257	-2.00005		74	GOBP_MATING	0.00107075	-2.26284
75	GOMF_GATED_CHANNEL_ACTIVITY	0.018291	-1.86556		75	GOBP_METAL_ION_TRANSPORT	0.00107075	-1.7048
76	GOBP_MALE_GAMETE_GENERATION	0.0184654	1.84735		76	GOBP_CELL_MORPHOGENESIS_INVOLVED_IN_NEURON_DIFFERENTIATION	0.00107801	-1.76187
77	GOBP_CELL_MIGRATION	0.0187067	-1.59171		77	GOBP_RESPONSE_TO_ABIOTIC_STIMULUS	0.00107801	-1.65354
78	GOBP_DEFENSE_RESPONSE	0.0187067	-1.62061		78	GOBP_NERVE_DEVELOPMENT	0.00117776	-2.21812
79	GOBP_REGULATION_OF_CELL_ADHESION	0.0187067	-1.75573		79	GOMF_CYTOKINE_BINDING	0.00121243	-2.17271
80	GOBP_POTASSIUM_ION_TRANSPORT	0.0187067	-1.97249		80	GOBP_SYNAPSE_ASSEMBLY	0.00124492	-2.07867
81	GOBP_DETECTION_OF_ABIOTIC_STIMULUS	0.0187067	-2.1421		81	GOBP_INNERVATION	0.00133539	-2.26964
82	GOMF_NEUROTRANSMITTER_RECEPTOR_ACTIVITY	0.0187067	-2.13036		82	GOBP_POSITIVE_REGULATION_OF_DEFENSE_RESPONSE	0.00141576	-1.96064
83	GOMF_INORGANIC_MOLECULAR_ENTITY_TRANSMEMBRANE_TRANSPORTER_ACTIVITY	0.018882	-1.71533		83	GOMF_SIGNALING_RECEPTOR_REGULATOR_ACTIVITY	0.00141576	-1.93849
84	GOBP_NEURON_MIGRATION	0.019551	-2.08673		84	GOBP_REGULATION_OF_CELL_CELL_ADHESION	0.00159966	-1.82885
85	GOMF_BENZODIAZEPINE_RECEPTOR_ACTIVITY	0.0197256	-1.59029		85	GOBP_AXONAL_FASCICULATION	0.00169886	-2.18867
86	GOMF_EXTRACELLULAR_LIGAND_GATED_ION_CHANNEL_ACTIVITY	0.0198422	-2.17664		86	GOBP_HEART_PROCESS	0.00169886	-1.98573
87	GOBP_CARDIAC_MUSCLE_CELL_ACTION_POTENTIAL	0.0204178	-2.17722		87	GOBP_NEGATIVE_CHEMOTAXIS	0.00172982	-2.25444
88	GOBP_CELL_FATE_SPECIFICATION	0.0205584	2.10662		88	GOBP_RESPONSE_TO_GROWTH_FACTOR	0.00182765	-1.75658
89	GOMF_AXON_GUIDANCE_RECEPTOR_ACTIVITY	0.0205584	-1.58913		89	GOBP_REGULATION_OF_HEART_RATE	0.00186928	-2.13818
90	GOMF_SIGNALING_RECEPTOR_BINDING	0.021084	-1.59491		90	GOBP_REGULATION_OF_RECEPTOR_SIGNALING_PATHWAY_VIA_STAT	0.00206924	-2.18288
91	GOBP_HEAD_DEVELOPMENT	0.0213298	-1.70575		91	GOBP_REGULATION_OF_MUSCLE_SYSTEM_PROCESS	0.00212653	-2.02751
92	GOBP_POSITIVE_REGULATION_OF_MULTICELLULAR_ORGANISMAL_PROCESS	0.0215051	-1.57989		92	GOBP_POSITIVE_REGULATION_OF_CELL_DIFFERENTIATION	0.00214719	-1.64832
93	GOBP_REGULATION_OF_BLOOD_CIRCULATION	0.0217514	-1.98175		93	GOBP_REGULATION_OF_IMMUNE_RESPONSE	0.00214719	-1.67712
94	GOBP_NEURONAL_ACTION_POTENTIAL	0.0217514	-2.10149		94	GOBP_NEURON_FATE_COMMITMENT	0.00215166	2.30499
95	GOMF_TRANSMITTER_GATED_CHANNEL_ACTIVITY	0.0217514	-2.15051		95	GOBP_RECEPTOR_SIGNALING_PATHWAY_VIA_STAT	0.00215166	-2.11331
96	GOBP_CELL_MORPHOGENESIS_INVOLVED_IN_NEURON_DIFFERENTIATION	0.0219645	-1.74663		96	GOBP_UROGENITAL_SYSTEM_DEVELOPMENT	0.00215166	-1.87544
97	GOBP_REGULATION_OF_PEPTIDASE_ACTIVITY	0.0219645	-1.81025		97	GOBP_DEFENSE_RESPONSE_TO_OTHER_ORGANISM	0.0021689	-1.66666
98	GOBP_ION_TRANSPORT	0.0228339	-1.54521		98	GOBP_SEMAPHORIN_PLEXIN_SIGNALING_PATHWAY	0.00226928	-2.19385
99	GOBP_CIRCULATORY_SYSTEM_DEVELOPMENT	0.0228339	-1.60822		99	GOMF_METAL_ION_TRANSMEMBRANE_TRANSPORTER_ACTIVITY	0.002287	-1.81491
100	GOBP_REGULATION_OF_POSTSYNAPTIC_MEMBRANE_POTENTIAL	0.0228339	-2.03041		100	GOMF_POTASSIUM_CHANNEL_ACTIVITY	0.002287	-2.11008
101	GOBP_CENTRAL_NERVOUS_SYSTEM_NEURON_AXONOGENESIS	0.0236543	-1.97498		101	GOBP_KERATINOCYTE_DIFFERENTIATION	0.00240322	2.27482
102	GOBP_SYNAPSE_PRUNING	0.0236806	-1.74146		102	GOBP_POSITIVE_REGULATION_OF_INFLAMMATORY_RESPONSE	0.00240322	-2.07533
103	GOMF_CALMODULIN_BINDING	0.0236806	-1.99808		103	GOBP_REGULATION_OF_NEURON_PROJECTION_DEVELOPMENT	0.00240322	-1.80644
104	GOBP_NERVOUS_SYSTEM_PROCESS	0.0246341	-1.58654		104	GOBP_REGULATION_OF_ANATOMICAL_STRUCTURE_MORPHOGENESIS	0.00243177	-1.63875
105	GOBP_REGULATION_OF_SYSTEM_PROCESS	0.0247257	-1.83127		105	GOBP_ION_HOMEOSTASIS	0.00243948	-1.68435
106	GOBP_HETEROPHILIC_CELL_CELL_ADHESION_VIA_PLASMA_MEMBRANE_CELL_ADHESION_MOLECULES	0.0254632	-2.03284		106	GOBP_TRANSMEMBRANE_RECEPTOR_PROTEIN_TYROSINE_KINASE_SIGNALING_PATHWAY	0.00245473	-1.71531
107	GOBP_CELL_CELL_SIGNALING_INVOLVED_IN_CARDIAC_CONDUCTION	0.0267831	-1.95389		107	GOBP_RESPONSE_TO_CYTOKINE	0.00266978	-1.61915
108	GOMF_POTASSIUM_CHANNEL_ACTIVITY	0.0271684	-1.99877		108	GOBP_CELL_FATE_SPECIFICATION	0.00269166	2.35043
109	GOBP_POSITIVE_REGULATION_OF_TRANSMEMBRANE_TRANSPORT	0.0277985	-1.97112		109	GOBP_ADENYLATE_CYCLASE_MODULATING_G_PROTEIN_COUPLED_RECEPTOR_SIGNALING_PATHWAY	0.002695	-1.99409
110	GOBP_ACTION_POTENTIAL	0.0279297	-2.02602		110	GOBP_REGULATION_OF_SENSORY_PERCEPTION	0.002695	-2.0716
111	GOBP_NEGATIVE_REGULATION_OF_EPITHELIAL_CELL_MIGRATION	0.0306607	-2.11253		111	GOMF_CHEMOREPELLENT_ACTIVITY	0.00272562	-2.18353
112	GOBP_REGULATION_OF_ION_TRANSPORT	0.0316117	-1.69988		112	GOMF_IMMUNE_RECEPTOR_ACTIVITY	0.0027531	-2.10314
113	GOBP_AXON_DEVELOPMENT	0.0316117	-1.73972		113	GOBP_HETEROPHILIC_CELL_CELL_ADHESION_VIA_PLASMA_MEMBRANE_CELL_ADHESION_MOLECULES	0.00293672	-2.1702
114	GOBP_RESPONSE_TO_WOUNDING	0.0316117	-1.78146		114	GOBP_POSITIVE_REGULATION_OF_ION_TRANSPORT	0.00295582	-1.91118
115	GOBP_GAMETE_GENERATION	0.0321372	1.76757		115	GOMF_LIGAND_GATED_CATION_CHANNEL_ACTIVITY	0.00295582	-2.06789
116	GOBP_OSTEOBLAST_DEVELOPMENT	0.0334809	1.57831		116	GOBP_ENDOCRINE_SYSTEM_DEVELOPMENT	0.00299023	2.11674
117	GOBP_GAS_TRANSPORT	0.0338624	-1.57906		117	GOBP_APICAL_JUNCTION_ASSEMBLY	0.00327371	2.22268
118	GOBP_OXYGEN_TRANSPORT	0.0338624	-1.57906		118	GOBP_REGULATION_OF_CELL_ACTIVATION	0.00338348	-1.72768
119	GOMF_OXYGEN_CARRIER_ACTIVITY	0.0338624	-1.57906		119	GOBP_MYELOID_LEUKOCYTE_MIGRATION	0.00340712	-1.95219
120	GOBP_PHOTOTRANSDUCTION	0.0340935	-1.95206		120	GOBP_EPITHELIAL_CELL_DEVELOPMENT	0.00346372	1.96182
121	GOBP_BLOOD_VESSEL_REMODELING	0.0346224	-2.01156		121	GOBP_TEMPERATURE_HOMEOSTASIS	0.00361297	-1.97746
122	GOBP_SIGNAL_RELEASE	0.0349898	-1.76245		122	GOBP_NEGATIVE_REGULATION_OF_NEURON_PROJECTION_DEVELOPMENT	0.0036765	-2.03566
123	GOBP_REGULATION_OF_ACTIN_FILAMENT_BASED_MOVEMENT	0.0350945	-1.99861		123	GOBP_EATING_BEHAVIOR	0.00368207	-2.07133
124	GOBP_POSITIVE_REGULATION_OF_CELLULAR_COMPONENT_ORGANIZATION	0.0380728	-1.59598		124	GOBP_CELL_CELL_JUNCTION_ORGANIZATION	0.00373257	1.97899
125	GOBP_NEGATIVE_REGULATION_OF_CELLULAR_COMPONENT_ORGANIZATION	0.0380728	-1.70867		125	GOBP_REGULATION_OF_POSTSYNAPTIC_MEMBRANE_POTENTIAL	0.00373257	-2.02808
126	GOBP_SECRETION	0.0383219	-1.61828		126	GOBP_REGULATION_OF_CYTOSOLIC_CALCIUM_ION_CONCENTRATION	0.00408426	-1.87072
127	GOBP_REGULATION_OF_CIRCADIAN_SLEEP_WAKE_CYCLE	0.0384066	-1.57557		127	GOMF_POSTSYNAPTIC_NEUROTRANSMITTER_RECEPTOR_ACTIVITY	0.00413278	-2.13208
128	GOMF_POTASSIUM_ION_TRANSMEMBRANE_TRANSPORTER_ACTIVITY	0.0388906	-1.96889		128	GOMF_CYTOKINE_RECEPTOR_ACTIVITY	0.00424643	-2.10572
129	GOBP_ADENYLATE_CYCLASE_INHIBITING_SEROTONIN_RECEPTOR_SIGNALING_PATHWAY	0.0393379	1.57405		129	GOBP_VASCULAR_PROCESS_IN_CIRCULATORY_SYSTEM	0.00426326	-1.90103
130	GOMF_ION_TRANSMEMBRANE_TRANSPORTER_ACTIVITY	0.039397	-1.61512		130	GOBP_MONONUCLEAR_CELL_MIGRATION	0.00449043	-2.02168
131	GOBP_ACTIVATION_OF_JANUS_KINASE_ACTIVITY	0.0402079	-1.82512		131	GOBP_NEGATIVE_REGULATION_OF_CELL_PROJECTION_ORGANIZATION	0.0045803	-1.91859
132	GOBP_REGULATION_OF_ACTIVATION_OF_JANUS_KINASE_ACTIVITY	0.0402079	-1.82512		132	GOBP_REGULATION_OF_LEUKOCYTE_MIGRATION	0.00471188	-1.96232
133	GOBP_CENTRAL_NERVOUS_SYSTEM_NEURON_DIFFERENTIATION	0.0403012	-1.95612		133	GOBP_ERK1_AND_ERK2_CASCADE	0.00473449	-1.85254
134	GOBP_POSITIVE_REGULATION_OF_EPITHELIAL_CELL_PROLIFERATION	0.0407728	1.9462		134	GOBP_SYNAPSE_ORGANIZATION	0.00481722	-1.76563
135	GOBP_REGULATION_OF_SECRETION	0.0444209	-1.74818		135	GOBP_CELLULAR_RESPONSE_TO_CALCIUM_ION	0.00504211	-2.08525
136	GOBP_HEART_PROCESS	0.044517	-1.91876		136	GOBP_NEURON_RECOGNITION	0.00519235	-2.15122
137	GOBP_TISSUE_DEVELOPMENT	0.0449195	-1.46799		137	GOBP_NEGATIVE_REGULATION_OF_AXONOGENESIS	0.00541967	-2.10442
138	GOMF_CATION_CHANNEL_ACTIVITY	0.0453452	-1.74972		138	GOBP_CD4_POSITIVE_ALPHA_BETA_T_CELL_ACTIVATION	0.00542336	-2.13368
139	GOBP_REGULATION_OF_MUSCLE_ORGAN_DEVELOPMENT	0.0469886	2.02496		139	GOBP_NEGATIVE_REGULATION_OF_NERVOUS_SYSTEM_DEVELOPMENT	0.00556752	-2.00157
140	GOBP_EXPORT_FROM_CELL	0.0471781	-1.6356		140	GOBP_COMPLEMENT_ACTIVATION	0.0058745	-2.14075
141	GOBP_NEGATIVE_REGULATION_OF_SMOOTH_MUSCLE_CELL_PROLIFERATION	0.0471781	-1.92422		141	GOBP_POSITIVE_REGULATION_OF_CELL_CELL_ADHESION	0.0058745	-1.83848
142	GOBP_POSITIVE_REGULATION_OF_CAMP_MEDIATED_SIGNALING	0.0481883	1.7817		142	GOBP_NEGATIVE_REGULATION_OF_LOCOMOTION	0.00599208	-1.85842
143	GOBP_MEMBRANE_RAFT_LOCALIZATION	0.0481883	1.32926		143	GOMF_GROWTH_FACTOR_BINDING	0.00599208	-1.99284
144	GOBP_DUCTUS_ARTERIOSUS_CLOSURE	0.0481883	-1.5717		144	GOBP_CD4_POSITIVE_ALPHA_BETA_T_CELL_DIFFERENTIATION	0.00628033	-2.10378
145	GOMF_GPI_LINKED_EPHRIN_RECEPTOR_ACTIVITY	0.0483492	-1.89315		145	GOBP_TUMOR_NECROSIS_FACTOR_SUPERFAMILY_CYTOKINE_PRODUCTION	0.00628602	-2.01631
146	GOBP_POSITIVE_REGULATION_OF_HEART_RATE	0.0486965	-1.80757		146	GOMF_HEPARAN_SULFATE_SULFOTRANSFERASE_ACTIVITY	0.00633018	-2.03467
147	GOBP_HEPARIN_BIOSYNTHETIC_PROCESS	0.0486965	-1.80809		147	GOBP_CELL_ADHESION_MEDIATED_BY_INTEGRIN	0.00637256	-2.03598
148	GOBP_REGULATION_OF_CELL_JUNCTION_ASSEMBLY	0.0486965	-1.8826		148	GOBP_METAL_ION_HOMEOSTASIS	0.00655472	-1.69112
149	GOBP_REGULATION_OF_AXONOGENESIS	0.0486965	-1.88443		149	GOMF_EXTRACELLULAR_LIGAND_GATED_ION_CHANNEL_ACTIVITY	0.00669751	-2.13346
150	GOBP_DIGESTIVE_SYSTEM_DEVELOPMENT	0.0491283	2.0187		150	GOBP_RESPONSE_TO_MOLECULE_OF_BACTERIAL_ORIGIN	0.00675026	-1.81737
151	GOBP_REGULATION_OF_RECEPTOR_SIGNALING_PATHWAY_VIA_STAT	0.0495062	-2.0713		151	GOBP_NEGATIVE_REGULATION_OF_CHEMOTAXIS	0.00675151	-2.1147
					152	GOBP_POSITIVE_REGULATION_OF_CELL_ACTIVATION	0.00691056	-1.8054
					153	GOBP_POSITIVE_REGULATION_OF_ERK1_AND_ERK2_CASCADE	0.00709373	-1.94905
					154	GOBP_LONG_TERM_SYNAPTIC_DEPRESSION	0.00717032	-2.10654
					155	GOBP_CRANIAL_NERVE_STRUCTURAL_ORGANIZATION	0.00718896	-1.81282
					156	GOBP_CYTOKINE_MEDIATED_SIGNALING_PATHWAY	0.00718896	-1.75411
					157	GOBP_DICHOTOMOUS_SUBDIVISION_OF_AN_EPITHELIAL_TERMINAL_UNIT	0.00718896	-1.81282
					158	GOBP_DICHOTOMOUS_SUBDIVISION_OF_TERMINAL_UNITS_INVOLVED_IN_SALIVARY_GLAND_BRANCHING	0.00718896	-1.81282
					159	GOBP_PROTEOGLYCAN_METABOLIC_PROCESS	0.00718896	-2.10263
					160	GOBP_CELL_CELL_ADHESION_VIA_PLASMA_MEMBRANE_ADHESION_MOLECULES	0.0076088	-1.79353
					161	GOBP_REGULATION_OF_ANATOMICAL_STRUCTURE_SIZE	0.00782069	-1.71728
					162	GOBP_NEGATIVE_REGULATION_OF_DEVELOPMENTAL_PROCESS	0.0078625	-1.59176
					163	GOBP_REGULATION_OF_HEART_CONTRACTION	0.0081342	-1.93594
					164	GOBP_NEURON_PROJECTION_GUIDANCE	0.00827321	-1.86746
					165	GOBP_HEART_DEVELOPMENT	0.00889031	-1.67257
					166	GOBP_NEGATIVE_REGULATION_OF_INFLAMMATORY_RESPONSE	0.00889031	-1.96851
					167	GOBP_REGULATION_OF_PLASMA_LIPOPROTEIN_PARTICLE_LEVELS	0.00889031	-2.0766
					168	GOBP_REGULATION_OF_VASOCONSTRICTION	0.00889031	-2.12852
					169	GOBP_CELLULAR_ION_HOMEOSTASIS	0.00936696	-1.62762
					170	GOMF_NEUROTRANSMITTER_RECEPTOR_ACTIVITY	0.00936696	-2.07825
					171	GOBP_SMOOTH_MUSCLE_CELL_MIGRATION	0.00965845	-2.07465
					172	GOBP_MUSCLE_CELL_MIGRATION	0.0101148	-2.01289
					173	GOBP_POSITIVE_REGULATION_OF_LOCOMOTION	0.0101148	-1.61722
					174	GOBP_IMMUNE_SYSTEM_DEVELOPMENT	0.0102586	-1.53364
					175	GOMF_CALCIUM_ION_BINDING	0.0103521	-1.62794
					176	GOMF_TRANSMITTER_GATED_CHANNEL_ACTIVITY	0.0105001	-2.07676
					177	GOBP_POSITIVE_REGULATION_OF_SYNAPSE_ASSEMBLY	0.0107513	-2.09624
					178	GOBP_CELL_ACTIVATION_INVOLVED_IN_IMMUNE_RESPONSE	0.0107806	-1.80926
					179	GOBP_CHEMICAL_HOMEOSTASIS	0.0109935	-1.55797
					180	GOBP_DIVALENT_INORGANIC_CATION_HOMEOSTASIS	0.0113828	-1.71446
					181	GOBP_DEVELOPMENTAL_CELL_GROWTH	0.011398	-1.83066
					182	GOBP_CELL_SUBSTRATE_ADHESION	0.0114643	-1.75151
					183	GOMF_NEUROTRANSMITTER_RECEPTOR_ACTIVITY_INVOLVED_IN_REGULATION_OF_POSTSYNAPTIC_MEMBRANE_POTENTIAL	0.0114643	-2.06301
					184	GOBP_CELLULAR_RESPONSE_TO_OXYGEN_CONTAINING_COMPOUND	0.0115641	-1.52686
					185	GOBP_REGULATION_OF_ION_TRANSMEMBRANE_TRANSPORT	0.0116221	-1.7054
					186	GOMF_PEPTIDE_RECEPTOR_ACTIVITY	0.012029	-1.99652
					187	GOBP_BLOOD_VESSEL_REMODELING	0.0130582	-2.10572
					188	GOBP_LEUKOCYTE_MEDIATED_IMMUNITY	0.0130946	-1.75802
					189	GOBP_LEUKOCYTE_DIFFERENTIATION	0.0131475	-1.64067
					190	GOBP_PHOSPHOLIPASE_C_ACTIVATING_G_PROTEIN_COUPLED_RECEPTOR_SIGNALING_PATHWAY	0.0132407	-2.04637
					191	GOBP_CELL_MORPHOGENESIS	0.0134353	-1.52439
					192	GOBP_CYTOKINE_PRODUCTION	0.0138681	-1.59167
					193	GOBP_NEGATIVE_REGULATION_OF_CELLULAR_COMPONENT_ORGANIZATION	0.0138766	-1.55941
					194	GOBP_T_CELL_ACTIVATION_INVOLVED_IN_IMMUNE_RESPONSE	0.0139161	-2.04301
					195	GOBP_ADENYLATE_CYCLASE_INHIBITING_SEROTONIN_RECEPTOR_SIGNALING_PATHWAY	0.0141955	1.58908
					196	GOBP_REGULATION_OF_CHEMOTAXIS	0.0141955	-1.83604
					197	GOBP_ACTIVATION_OF_IMMUNE_RESPONSE	0.0145647	-1.81416
					198	GOMF_NETRIN_RECEPTOR_ACTIVITY	0.0149539	-1.83591
					199	GOBP_ADENYLATE_CYCLASE_ACTIVATING_G_PROTEIN_COUPLED_RECEPTOR_SIGNALING_PATHWAY	0.0149876	-1.93173
					200	GOBP_POSITIVE_REGULATION_OF_IMMUNE_RESPONSE	0.0159513	-1.70272
					201	GOBP_EPITHELIUM_DEVELOPMENT	0.0160328	1.4765
					202	GOBP_CELL_GROWTH	0.0161394	-1.67164
					203	GOBP_CELL_MORPHOGENESIS_INVOLVED_IN_DIFFERENTIATION	0.0161682	-1.5998
					204	GOMF_CYTOKINE_ACTIVITY	0.0161682	-1.90758
					205	GOBP_INSEMINATION	0.0164057	-1.78387
					206	GOMF_VOLTAGE_GATED_CATION_CHANNEL_ACTIVITY	0.0176473	-1.90705
					207	GOBP_DIGESTIVE_SYSTEM_DEVELOPMENT	0.017804	1.9522
					208	GOBP_GAS_TRANSPORT	0.017804	-1.8968
					209	GOBP_REGULATION_OF_SYNAPSE_STRUCTURE_OR_ACTIVITY	0.017804	-1.86391
					210	GOBP_CHONDROCYTE_DIFFERENTIATION	0.0179452	-1.94354
					211	GOBP_LYMPHOCYTE_ACTIVATION	0.0179452	-1.57202
					212	GOBP_RESPONSE_TO_PROTOZOAN	0.0179452	-2.00296
					213	GOBP_LEUKOCYTE_CHEMOTAXIS	0.0179818	-1.81701
					214	GOBP_MATING_BEHAVIOR	0.0181367	-1.97433
					215	GOBP_PEPTIDYL_SERINE_MODIFICATION	0.0181367	-1.73026
					216	GOBP_POSITIVE_REGULATION_OF_METALLOPEPTIDASE_ACTIVITY	0.0181367	1.90169
					217	GOBP_SENSORY_PERCEPTION	0.0181367	-1.64687
					218	GOBP_REGULATION_OF_AXONOGENESIS	0.0183275	-1.85757
					219	GOBP_HEART_VALVE_DEVELOPMENT	0.0184369	-1.97274
					220	GOBP_REGULATION_OF_CELL_PROJECTION_ORGANIZATION	0.0184369	-1.56463
					221	GOBP_TISSUE_MORPHOGENESIS	0.0184369	-1.60478
					222	GOBP_REGULATION_OF_CELL_SIZE	0.0185089	-1.79206
					223	GOBP_ACUTE_INFLAMMATORY_RESPONSE	0.0185614	-2.02404
					224	GOBP_REGULATION_OF_PROTEIN_PHOSPHORYLATION	0.0185614	-1.48369
					225	GOBP_T_CELL_ACTIVATION	0.0185614	-1.67567
					226	GOBP_CARTILAGE_DEVELOPMENT	0.0186737	-1.91429
					227	GOBP_TISSUE_MIGRATION	0.0192385	-1.73153
					228	GOBP_CONNECTIVE_TISSUE_DEVELOPMENT	0.019427	-1.8534
					229	GOBP_REGULATION_OF_ACUTE_INFLAMMATORY_RESPONSE	0.0200223	-2.01017
					230	GOBP_NEGATIVE_REGULATION_OF_VASCULATURE_DEVELOPMENT	0.0203499	-1.94117
					231	GOBP_LYMPHOCYTE_MEDIATED_IMMUNITY	0.0205224	-1.79653
					232	GOBP_POSITIVE_REGULATION_OF_GENE_EXPRESSION	0.0205224	-1.51087
					233	GOBP_REGULATION_OF_TUBE_SIZE	0.0205224	-1.98469
					234	GOMF_CALCIUM_DEPENDENT_PHOSPHOLIPID_BINDING	0.0206628	-2.01034
					235	GOBP_POSITIVE_REGULATION_OF_ION_TRANSMEMBRANE_TRANSPORT	0.0207225	-1.8886
					236	GOBP_REGULATION_OF_NERVOUS_SYSTEM_DEVELOPMENT	0.0207225	-1.64431
					237	GOBP_NEGATIVE_REGULATION_OF_AXON_EXTENSION_INVOLVED_IN_AXON_GUIDANCE	0.0208619	-2.04606
					238	GOBP_REGULATION_OF_TRANSMEMBRANE_TRANSPORT	0.0212704	-1.58862
					239	GOBP_REGULATION_OF_IMMUNE_EFFECTOR_PROCESS	0.0215787	-1.74218
					240	GOBP_IMPORT_INTO_CELL	0.0216495	-1.82425
					241	GOBP_POSITIVE_REGULATION_OF_CELL_POPULATION_PROLIFERATION	0.0216495	-1.55919
					242	GOBP_MACROPHAGE_ACTIVATION	0.0219821	-1.94944
					243	GOBP_POSITIVE_REGULATION_OF_CYTOKINE_PRODUCTION	0.0226327	-1.6573
					244	GOBP_VASOCONSTRICTION	0.0226903	-1.98207
					245	GOBP_LEUKOCYTE_CELL_CELL_ADHESION	0.0228449	-1.69185
					246	GOBP_POSITIVE_REGULATION_OF_SMOOTH_MUSCLE_CELL_PROLIFERATION	0.0230088	-1.95187
					247	GOBP_REGULATION_OF_EPIDERMIS_DEVELOPMENT	0.0235675	2.06552
					248	GOBP_HEART_VALVE_MORPHOGENESIS	0.0241164	-1.94047
					249	GOBP_NEGATIVE_REGULATION_OF_SYNAPSE_ASSEMBLY	0.0241164	-1.69844
					250	GOBP_NEGATIVE_REGULATION_OF_SYNAPTIC_TRANSMISSION	0.0245578	-1.98195
					251	GOBP_RESPONSE_TO_ODORANT	0.0246315	-1.76046
					252	GOMF_ANION_TRANSMEMBRANE_TRANSPORTER_ACTIVITY	0.0246315	-1.68588
					253	GOBP_MYELOID_LEUKOCYTE_ACTIVATION	0.0256436	-1.80202
					254	GOBP_ANION_TRANSPORT	0.0260481	-1.60788
					255	GOBP_COPULATION	0.0260481	-1.87288
					256	GOBP_POSITIVE_REGULATION_OF_CELLULAR_COMPONENT_ORGANIZATION	0.0262481	-1.46373
					257	GOBP_REGULATION_OF_SYSTEMIC_ARTERIAL_BLOOD_PRESSURE	0.0263727	-1.95807
					258	GOBP_SECRETION	0.0267894	-1.50106
					259	GOBP_NEURON_PROJECTION_EXTENSION_INVOLVED_IN_NEURON_PROJECTION_GUIDANCE	0.0271509	-2.00641
					260	GOBP_VASCULAR_ASSOCIATED_SMOOTH_MUSCLE_CELL_MIGRATION	0.0273072	-1.98638
					261	GOBP_POSITIVE_REGULATION_OF_TUMOR_NECROSIS_FACTOR_SUPERFAMILY_CYTOKINE_PRODUCTION	0.0274304	-1.97413
					262	GOMF_EXTRACELLULAR_MATRIX_STRUCTURAL_CONSTITUENT_CONFERRING_TENSILE_STRENGTH	0.027679	-1.93412
					263	GOBP_GLOMERULUS_DEVELOPMENT	0.0277864	-1.92595
					264	GOBP_RESPONSE_TO_CHEMOKINE	0.0277864	-1.92638
					265	GOBP_VASCULAR_ASSOCIATED_SMOOTH_MUSCLE_CONTRACTION	0.0277864	-1.93283
					266	GOBP_PHAGOCYTOSIS	0.0282561	-1.79664
					267	GOBP_PEPTIDYL_TYROSINE_MODIFICATION	0.0283933	-1.66792
					268	GOBP_NEGATIVE_REGULATION_OF_T_CELL_DIFFERENTIATION_IN_THYMUS	0.0284804	1.87857
					269	GOBP_GROOMING_BEHAVIOR	0.0286754	-1.92581
					270	GOBP_NEURON_FATE_SPECIFICATION	0.0308507	2.04022
					271	GOBP_POSITIVE_REGULATION_OF_COLD_INDUCED_THERMOGENESIS	0.0308507	-1.88681
					272	GOBP_IMPORT_ACROSS_PLASMA_MEMBRANE	0.0312292	-1.79334
					273	GOBP_RESPONSE_TO_CALCIUM_ION	0.0313843	-1.87095
					274	GOBP_REGULATION_OF_EXTENT_OF_CELL_GROWTH	0.0317531	-1.86984
					275	GOBP_INFLAMMATORY_RESPONSE_TO_ANTIGENIC_STIMULUS	0.0318154	-1.93909
					276	GOBP_REGULATION_OF_LEUKOCYTE_MEDIATED_IMMUNITY	0.0328109	-1.80218
					277	GOBP_REGULATION_OF_SMOOTH_MUSCLE_CONTRACTION	0.0333875	-1.95798
					278	GOMF_DELAYED_RECTIFIER_POTASSIUM_CHANNEL_ACTIVITY	0.0333875	-1.97331
					279	GOMF_PROSTANOID_RECEPTOR_ACTIVITY	0.0343261	-1.6871
					280	GOBP_DUCTUS_ARTERIOSUS_CLOSURE	0.0346087	-1.68638
					281	GOBP_POSITIVE_REGULATION_OF_CALCIUM_MEDIATED_SIGNALING	0.0346087	-1.98296
					282	GOBP_POSTSYNAPTIC_SPECIALIZATION_ASSEMBLY	0.0346087	-1.96905
					283	GOBP_CENTRAL_NERVOUS_SYSTEM_NEURON_DEVELOPMENT	0.0346665	-1.91233
					284	GOBP_REGULATION_OF_ADAPTIVE_IMMUNE_RESPONSE	0.0349315	-1.82843
					285	GOBP_SYNAPTIC_MEMBRANE_ADHESION	0.0353164	-1.96758
					286	GOBP_ACTION_POTENTIAL	0.0355553	-1.84957
					287	GOBP_CELL_JUNCTION_ASSEMBLY	0.0362304	-1.60509
					288	GOBP_MONONUCLEAR_CELL_DIFFERENTIATION	0.0362304	-1.65807
					289	GOBP_REGULATION_OF_CELL_FATE_COMMITMENT	0.0362304	2.02002
					290	GOBP_COGNITION	0.0368334	-1.65299
					291	GOBP_BRANCHIOMOTOR_NEURON_AXON_GUIDANCE	0.0369276	-1.68421
					292	GOBP_DEFENSE_RESPONSE_TO_BACTERIUM	0.0369276	-1.83741
					293	GOBP_FACIAL_NERVE_MORPHOGENESIS	0.0369276	-1.68421
					294	GOBP_FACIAL_NERVE_STRUCTURAL_ORGANIZATION	0.0369276	-1.68421
					295	GOBP_HYPOTHALAMUS_GONADOTROPHIN_RELEASING_HORMONE_NEURON_DIFFERENTIATION	0.0369276	-1.68421
					296	GOBP_NEGATIVE_REGULATION_OF_RESPONSE_TO_WOUNDING	0.0369276	-1.91869
					297	GOBP_SEMAPHORIN_PLEXIN_SIGNALING_PATHWAY_INVOLVED_IN_NEURON_PROJECTION_GUIDANCE	0.0369276	-1.97697
					298	GOBP_TRIGEMINAL_NERVE_DEVELOPMENT	0.0369276	-1.68421
					299	GOBP_TRIGEMINAL_NERVE_MORPHOGENESIS	0.0369276	-1.68421
					300	GOMF_METALLOENDOPEPTIDASE_ACTIVITY	0.0369276	-1.85844
					301	GOBP_NEGATIVE_REGULATION_OF_AXON_EXTENSION	0.0370705	-1.94556
					302	GOMF_OXIDOREDUCTASE_ACTIVITY_ACTING_ON_PAIRED_DONORS_WITH_INCORPORATION_OR_REDUCTION_OF_MOLECULAR_OXYGEN_REDUCED_FLAVIN_OR_FLAVOPROTEIN_AS_ONE_DONOR_AND_INCORPORATION_OF_ONE_ATOM_OF_OXYGEN	0.0370705	-1.95055
					303	GOBP_COLLAGEN_FIBRIL_ORGANIZATION	0.0376287	-1.95159
					304	GOBP_ENDOTHELIAL_CELL_MIGRATION	0.0376287	-1.80066
					305	GOBP_REGULATION_OF_CELL_SUBSTRATE_ADHESION	0.0376287	-1.69958
					306	GOBP_REGULATION_OF_MUSCLE_CONTRACTION	0.0376287	-1.84589
					307	GOBP_POSITIVE_REGULATION_OF_LEUKOCYTE_CELL_CELL_ADHESION	0.0378372	-1.71103
					308	GOBP_REGULATION_OF_BLOOD_PRESSURE	0.0378372	-1.81567
					309	GOBP_NEGATIVE_REGULATION_OF_CELL_DEVELOPMENT	0.0378428	-1.75102
					310	GOBP_ALPHA_BETA_T_CELL_ACTIVATION	0.0381003	-1.8503
					311	GOBP_POSITIVE_REGULATION_OF_PHOSPHORUS_METABOLIC_PROCESS	0.0381003	-1.47703
					312	GOBP_PARASYMPATHETIC_NERVOUS_SYSTEM_DEVELOPMENT	0.0384544	-1.84592
					313	GOBP_CELLULAR_RESPONSE_TO_BIOTIC_STIMULUS	0.0387452	-1.73372
					314	GOBP_HUMORAL_IMMUNE_RESPONSE_MEDIATED_BY_CIRCULATING_IMMUNOGLOBULIN	0.0387763	-2.01202
					315	GOBP_NEGATIVE_REGULATION_OF_SMOOTH_MUSCLE_CELL_PROLIFERATION	0.0387763	-1.87766
					316	GOBP_POSITIVE_REGULATION_OF_HEMOPOIESIS	0.0389103	-1.81087
					317	GOBP_BONE_GROWTH	0.0389594	-1.9491
					318	GOBP_EPITHELIAL_CELL_PROLIFERATION_INVOLVED_IN_PROSTATE_GLAND_DEVELOPMENT	0.0399362	1.71852
					319	GOBP_DEVELOPMENTAL_GROWTH	0.0401006	-1.49298
					320	GOMF_TETRAPYRROLE_BINDING	0.0405453	-1.87291
					321	GOBP_MORPHOGENESIS_OF_A_BRANCHING_STRUCTURE	0.0408315	-1.82514
					322	GOBP_NEGATIVE_REGULATION_OF_CELLULAR_RESPONSE_TO_GROWTH_FACTOR_STIMULUS	0.0408315	-1.91972
					323	GOBP_RESPONSE_TO_WOUNDING	0.0409824	-1.54235
					324	GOMF_CYTOKINE_RECEPTOR_BINDING	0.0414904	-1.81944
					325	GOBP_CELLULAR_RESPONSE_TO_LIGHT_INTENSITY	0.0419443	-1.72379
					326	GOBP_CARDIAC_MUSCLE_TISSUE_DEVELOPMENT	0.0423572	-1.74795
					327	GOBP_EXPORT_FROM_CELL	0.0423572	-1.50729
					328	GOBP_FOREBRAIN_NEURON_DEVELOPMENT	0.0423572	-1.77745
					329	GOBP_DETECTION_OF_STIMULUS	0.0424334	-1.71694
					330	GOBP_POSITIVE_REGULATION_OF_SYNAPTIC_VESICLE_EXOCYTOSIS	0.0424334	-1.72326
					331	GOBP_HEPARIN_BIOSYNTHETIC_PROCESS	0.0427541	-1.88555
					332	GOBP_POSITIVE_REGULATION_OF_CELL_SUBSTRATE_ADHESION	0.0427541	-1.84143
					333	GOMF_CALMODULIN_BINDING	0.0427541	-1.74675
					334	GOBP_CALCIUM_ION_TRANSPORT	0.0432031	-1.62077
					335	GOMF_AMIDE_BINDING	0.0438432	-1.63257
					336	GOBP_HUMORAL_IMMUNE_RESPONSE	0.0439126	-1.81539
					337	GOBP_INORGANIC_ION_IMPORT_ACROSS_PLASMA_MEMBRANE	0.0439126	-1.84624
					338	GOBP_MUSCLE_HYPERTROPHY	0.0439126	-1.90575
					339	GOBP_RESPONSE_TO_MECHANICAL_STIMULUS	0.0440942	-1.74798
					340	GOBP_AGGRESSIVE_BEHAVIOR	0.0445385	-1.67577
					341	GOBP_SERINE_PHOSPHORYLATION_OF_STAT_PROTEIN	0.0445385	-1.831
					342	GOBP_NEUROTRANSMITTER_TRANSPORT	0.0446856	-1.75604
					343	GOBP_REGULATION_OF_LYMPHOCYTE_ACTIVATION	0.045762	-1.594
					344	GOBP_REGULATION_OF_RECEPTOR_BINDING	0.0473718	-1.93806
					345	GOBP_NEGATIVE_REGULATION_OF_DEVELOPMENTAL_GROWTH	0.0475663	-1.79403
					346	GOBP_NETRIN_ACTIVATED_SIGNALING_PATHWAY	0.0476536	-1.87182
					347	GOBP_LEUKOCYTE_PROLIFERATION	0.0481684	-1.63894
					348	GOBP_OSSIFICATION	0.0481684	-1.62944
					349	GOBP_ANTERIOR_POSTERIOR_AXON_GUIDANCE	0.0486832	-1.71417
					350	GOBP_CARDIOCYTE_DIFFERENTIATION	0.0489284	-1.78736
					351	GOBP_SENSORY_PERCEPTION_OF_PAIN	0.0489284	-1.80837
					352	GOBP_CELLULAR_HOMEOSTASIS	0.0490442	-1.47131
					353	GOBP_REGULATION_OF_TRANS_SYNAPTIC_SIGNALING	0.0490442	-1.5652
					354	GOBP_GRANULOCYTE_CHEMOTAXIS	0.0490734	-1.82422
					355	GOBP_EXOCRINE_PANCREAS_DEVELOPMENT	0.0493141	1.83769
					356	GOBP_NEGATIVE_REGULATION_OF_RECEPTOR_SIGNALING_PATHWAY_VIA_STAT	0.0493141	-1.91572
					357	GOMF_ALCOHOL_DEHYDROGENASE_ACTIVITY_ZINC_DEPENDENT	0.0493141	-1.82735
					358	GOMF_INTEGRIN_BINDING	0.0493141	-1.80361
					359	GOBP_REGULATION_OF_INFLAMMATORY_RESPONSE_TO_ANTIGENIC_STIMULUS	0.0495667	-1.9022
					360	GOBP_CELLULAR_RESPONSE_TO_MOLECULE_OF_BACTERIAL_ORIGIN	0.049686	-1.74054
					361	GOBP_AV_NODE_CELL_TO_BUNDLE_OF_HIS_CELL_SIGNALING	0.0498859	-1.708
					362	GOBP_REGULATION_OF_CELL_JUNCTION_ASSEMBLY	0.0499216	-1.72853
